# Supplementary material for: Ethylene mediates the branching of the jasmonate‐induced flavonoid biosynthesis pathway by suppressing anthocyanin biosynthesis in red Chinese pear fruits
Source: Plant Biotechnol J. 2019 Nov 19;18(5):1223–40. doi: 10.1111/pbi.13287 (PMC7152598; doi:10.1111/pbi.13287)
Supplement: Supplementary file 2 — Table S1 Details regarding the qRT‐PCR primers. Table S2 Enriched KEGG pathways and the relative abundance of differentially accumulated flavonoid metabolites. Table S3 Details regarding the full‐length sequences. Table S4 Details regarding the RNA‐seq data. Table S5 Transcripts in different clusters following the Mfuzz analysis. Table S6 Transcripts in different sets. [file PBI-18-1223-s001.xlsx]

## Sheet: Table S1
	Primers for qPCR analysis
Gene	Forward primer (5'to 3')	Reverse primer (5'to 3')
Pbr027730.1	CCTAGCACCGTACCAAACGA	CATTGCAGAGGCTTGAACCG
Pbr011711.1	TTGCTTCAAACAATCCGCCA	ATCGTCGACCACCAATCTGT
Pbr039599.1	CGTTGCCGGTATGTCTATGA	TCGATCTCCCTCTAACTGACA
Pbr037418.1	AAGTCGTGGTTAGGGTTGGC	AGTTGGCAGATCTAACTTGGCA
Pbr012103.1	ACTCCGAAATCCAACCGAGT	AAAAGGTGGGGTGCCAAAAC
Pbr039229.1	GGGGTTAATTTCTGGGGGCT	CCTCCTTACCGATTACTGGCA
PpActin	CCATCCAGGCTGTTCTCTC	GCAAGGTCCAGACGAAGG

## Sheet: Table S2
Index	Compounds	Class	Control	1-MCP	MeJA+1-MCP	ETH	MeJA	MeJA+ETH	Control_vs_MeJA	Control_vs_ETH	Control_vs_1-MCP	Control_vs_MeJA-ETH	Control_vs_MeJA-1-MCP
pma6558	Velutin	Flavone	9	9	9	9	44800	22100	TRUE	FALSE	FALSE	TRUE	FALSE
pmb0621	C-hexosyl-isorhamnetin O-hexoside	Flavone	143333	98600	108967	141333	62436.3	119667	TRUE	FALSE	FALSE	FALSE	FALSE
pmb0647	8-C-hexosyl-luteolin O-pentoside	Flavone	232667	200333	155333	273333	122336	45672.7	FALSE	FALSE	FALSE	TRUE	FALSE
pmb2947	Catechin-catechin-catechin	Polyphenol	12000000	1.00233e+07	9.10667e+06	7.35667e+06	476333	1.72333e+06	TRUE	FALSE	FALSE	TRUE	FALSE
pmb2977	Chrysoeriol 8-C-pentosyl-O-rutinoside	Flavone	132667	96700	97566.7	95900	25500	34366.7	TRUE	FALSE	FALSE	TRUE	FALSE
pmb2991	Apigenin O-hexosyl-O-rutinoside	Flavone	159000	121000	139333	117000	28566.7	44266.7	TRUE	FALSE	FALSE	TRUE	FALSE
pme0377	Naringenin	Flavanone	1.91667e+06	2630000	2.34333e+06	1.23667e+06	4.40333e+06	2510000	TRUE	FALSE	FALSE	FALSE	FALSE
pme0434	Procyanidin B2	Proanthocyanidins	3530000	2.72667e+06	2.69333e+06	2.54333e+06	246333	726667	TRUE	FALSE	FALSE	TRUE	FALSE
pme0436	Procyanidin B3	Proanthocyanidins	1.28333e+07	1.05667e+07	1.26667e+07	7400000	1002000	2330000	TRUE	FALSE	FALSE	TRUE	FALSE
pme1521	Dihydroquercetin (Taxifolin)	Flavonol	863000	1330000	1.21667e+06	515000	2.34667e+06	1.78333e+06	TRUE	FALSE	FALSE	FALSE	FALSE
pme1537	(+)-Gallocatechin (GC)	Polyphenol	1.67667e+06	2.21333e+06	2.33333e+06	909000	742000	695667	TRUE	FALSE	FALSE	FALSE	FALSE
pme1599	7-O-Methyleriodictyol	Flavanone	9	9	9	9	40000	22433.3	TRUE	FALSE	FALSE	TRUE	FALSE
pme2478	Protocatechuic aldehyde	Polyphenol	221667	298667	423667	185667	702333	575000	TRUE	FALSE	FALSE	TRUE	FALSE
pme2493	Kaempferol 3,7-dirhamnoside (Kaempferitrin)	Flavonol	1.02467e+07	8570000	8.40667e+06	5.27667e+06	524000	1.49667e+06	TRUE	FALSE	FALSE	TRUE	FALSE
pme2960	Naringenin chalcone	Flavanone	1.90667e+06	2.64333e+06	2.40333e+06	1210000	4.36333e+06	2480000	TRUE	FALSE	FALSE	FALSE	FALSE
pme3282	Afzelechin (3,5,7,4'-Tetrahydroxyflavan)	Flavanone	92600	68233.3	71300	64933.3	9	9	TRUE	FALSE	FALSE	TRUE	FALSE
pme3396	Fustin	Flavonol	1.04733e+06	1.03133e+06	1140000	1.46333e+06	7.57333e+06	5620000	TRUE	FALSE	FALSE	TRUE	FALSE
pme3469	Kaempferol-3-O-robinoside-7-O-rhamnoside (Robinin)	Flavonol	216333	171000	196667	124333	55266.7	68366.7	TRUE	FALSE	FALSE	TRUE	FALSE
pme3475	Butin	Flavone	1.91333e+06	2600000	2.29333e+06	1.20667e+06	4.28333e+06	2430000	TRUE	FALSE	FALSE	FALSE	FALSE
pmf0344	(-)-Epiafzelechin	Polyphenol	32200	34333.3	27266.7	42633.3	226000	220667	TRUE	FALSE	FALSE	TRUE	FALSE
pmf0458	6-Gingerol	Polyphenol	3610000	3.44667e+06	4.33667e+06	4.55667e+06	1430000	1730000	TRUE	FALSE	FALSE	FALSE	FALSE
pma0359	Tricin 5-O-acetylglucoside	Flavone	22969.7	23633.3	11439.3	30433.3	14269.7	34633.3	FALSE	FALSE	FALSE	FALSE	TRUE
pma0825	Chrysin O-malonylhexoside	Flavone	38000	21533.3	20033.3	90200	44200	39633.3	FALSE	TRUE	FALSE	FALSE	FALSE
pma1590	Peonidin O-hexoside	Anthocyanins	1.94333e+06	5520000	5.22333e+06	113336	430667	157667	TRUE	TRUE	TRUE	TRUE	TRUE
pma2088	Quercetin-3,4'-O-di-beta-glucopyranoside	Flavonol	623000	809333	578000	297333	359333	190667	FALSE	TRUE	FALSE	TRUE	FALSE
pma6373	3',4',5'-Dihydrotricetin O-hexosyl-O-hexoside	Flavone	35033.3	9	9	118667	29769.7	57233.3	FALSE	TRUE	TRUE	FALSE	TRUE
pma6496	Luteolin 6-C-glucoside	Flavone	235000	174333	128667	99900	206667	143000	FALSE	TRUE	FALSE	FALSE	FALSE
pma6516	C-hexosyl-apigenin O-hexosyl-O-hexoside	Flavone	291336	611667	312667	127867	253333	149000	FALSE	TRUE	TRUE	FALSE	FALSE
pmb0277	Tricin	Flavone	271667	153333	145333	131333	186000	113233	FALSE	TRUE	FALSE	FALSE	FALSE
pmb0550	Cyanidin 3-O-glucoside (Kuromanin)	Anthocyanins	29100000	79100000	91400000	5.00333e+06	2.03667e+07	6.48333e+06	FALSE	TRUE	TRUE	TRUE	TRUE
pmb0618	8-C-hexosyl-hesperetin O-hexoside	Flavone	9340000	2.03333e+07	1.74333e+07	12800000	1.53333e+07	1.19667e+07	FALSE	FALSE	TRUE	FALSE	FALSE
pmb0639	8-C-hexosyl-apigenin O-hexosyl-O-hexoside	Flavone	530000	1032000	698000	66903	25472.7	9	TRUE	TRUE	FALSE	TRUE	FALSE
pmb0663	8-C-hexosyl-luteolin O-hexoside	Flavone	98200	123200	103967	28069.7	70433.3	9372.67	FALSE	TRUE	FALSE	TRUE	FALSE
pmb0672	6-C-hexosyl-apigenin O-feruloylhexoside	Flavone	131333	97966.7	20339.3	81600	81100	66100	FALSE	FALSE	FALSE	FALSE	TRUE
pmb0686	Eriodictyol O-malonylhexoside	Flavanone	1.82667e+06	1.25333e+06	1.39767e+06	6740000	7.40333e+06	5.26667e+06	TRUE	TRUE	FALSE	TRUE	FALSE
pmb0706	Quercetin 5-O-malonylhexosyl-hexoside	Flavonol	5.13333e+06	9.00333e+06	1.10333e+07	7.13333e+06	5.39667e+06	4.09333e+06	FALSE	FALSE	FALSE	FALSE	TRUE
pmb0746	Tricin 4'-O-β-guaiacylglycerol	Flavone	531333	401333	354333	244333	293000	276667	FALSE	TRUE	FALSE	FALSE	FALSE
pmb0835	Gallocatechin-gallocatechin	Polyphenol	2540000	1.01233e+07	13800000	324667	11100000	781667	TRUE	TRUE	TRUE	TRUE	TRUE
pmb2957	Cyanidin O-syringic acid	Anthocyanins	7.42667e+07	232000000	2.72333e+08	1.05467e+07	42100000	1.24333e+07	FALSE	TRUE	TRUE	TRUE	TRUE
pmb2959	Cyanidin O-acetylhexoside	Anthocyanins	45666.7	36400	24600	204000	403333	254667	TRUE	TRUE	FALSE	TRUE	FALSE
pmb3024	Luteolin C-hexoside	Flavone	99133.3	61433.3	82233.3	9172.67	88466.7	81566.7	FALSE	TRUE	FALSE	FALSE	FALSE
pmb3114	Epicatechin-epiafzelechin	Polyphenol	683667	419333	318333	437000	491333	644333	FALSE	FALSE	FALSE	FALSE	TRUE
pme0199	Quercetin	Flavonol	50200	140000	154000	53700	126667	120000	TRUE	FALSE	TRUE	FALSE	TRUE
pme0205	Catechin	Polyphenol	1.23333e+06	1730000	1710000	364000	558667	552667	FALSE	TRUE	FALSE	FALSE	FALSE
pme0324	Chrysin	Flavone	7133.33	6340	18833.3	20906.7	37766.7	13073.3	TRUE	TRUE	FALSE	FALSE	TRUE
pme0361	Quercetin 3-alpha-L-arabinofuranoside (Avicularin)	Flavonol	1.92333e+07	4.08333e+07	20300000	1.61667e+07	8750000	10740000	FALSE	FALSE	TRUE	FALSE	FALSE
pme1514	Epigallocatechin (EGC)	Polyphenol	87533.3	112000	186000	19500	586667	188333	TRUE	TRUE	FALSE	FALSE	TRUE
pme1580	Eriodictyol	Flavanone	829667	2010000	1560000	65200	179333	118333	TRUE	TRUE	TRUE	TRUE	FALSE
pme1773	Cyanidin 3-O-rutinoside (Keracyanin)	Anthocyanins	5380000	6.43667e+06	12200000	665333	1770000	627000	TRUE	TRUE	FALSE	TRUE	TRUE
pme1777	Cyanidin 3,5-O-diglucoside (Cyanin)	Anthocyanins	4.85333e+06	18900000	2.53667e+07	413333	1.84667e+07	1.31667e+06	TRUE	TRUE	TRUE	TRUE	TRUE
pme2963	Aromadedrin (Dihydrokaempferol)	Flavonol	1080000	567333	421000	4.11333e+06	33400000	2.15333e+07	TRUE	TRUE	FALSE	TRUE	TRUE
pme2982	Pinocembrin (Dihydrochrysin)	Flavanone	1479.33	9	9	9	16900	7776.67	TRUE	TRUE	TRUE	TRUE	TRUE
pme3208	Glycitin	Isoflavone	1860000	56533.3	96800	1.19667e+07	3.06667e+06	4.64667e+06	FALSE	TRUE	TRUE	TRUE	TRUE
pme3230	Calycosin	Isoflavone	27169.7	404470	9	77600	31003	9	FALSE	TRUE	FALSE	TRUE	TRUE
pme3251	Glycitein	Isoflavone	30786.7	362000	9	65866.7	28736.3	9	FALSE	FALSE	TRUE	TRUE	TRUE
pme3261	6-Hydroxydaidzein	Isoflavone	9	9	9	92866.7	646667	557000	TRUE	TRUE	FALSE	TRUE	FALSE
pme3297	Kaempferol 3-O-rhamnoside (Kaempferin)	Flavonol	133533	133667	129000	38672.7	134336	81336.3	FALSE	TRUE	FALSE	FALSE	FALSE
pme3392	Pelargonidin 3-O-beta-D-glucoside（Callistephin chloride)	Anthocyanins	5.88333e+06	1.15333e+07	20000000	5100000	5.02333e+07	1.27333e+07	TRUE	FALSE	FALSE	FALSE	TRUE
pme3404	Syringetin	Flavonol	6879.67	6109.67	19200	45600	30700	16700	TRUE	TRUE	FALSE	TRUE	TRUE
pme3451	Rotenone	Isoflavone	9	9	9	56300	80400	155000	TRUE	TRUE	FALSE	TRUE	FALSE
pme3502	Formononetin 7-O-glucoside (Ononin)	Isoflavone	459333	39800	50566.7	3.15333e+06	1.15667e+06	1.30333e+06	TRUE	TRUE	TRUE	TRUE	TRUE
pme3514	Morin	Flavonol	43800	130333	161000	54233.3	111400	132000	TRUE	FALSE	TRUE	TRUE	TRUE
pmf0027	Cyanidin 3-O-galactoside	Anthocyanins	2.10333e+07	5.48333e+07	6.49333e+07	3.48667e+06	13700000	4.61333e+06	FALSE	TRUE	TRUE	TRUE	TRUE
pmf0109	3-O-Acetylpinobanksin	Flavonoid	13633.3	17766.7	24166.7	29833.3	67666.7	22066.7	TRUE	TRUE	FALSE	FALSE	FALSE
pmf0203	Peonidin 3-O-glucoside chloride	Anthocyanins	2390000	6340000	5.92667e+06	128336	487333	112003	TRUE	TRUE	TRUE	TRUE	TRUE
pmf0234	Isoschaftoside	Flavonoid	8536.67	12066.7	9	7776.67	11733.3	9	FALSE	FALSE	FALSE	TRUE	TRUE
pmf0246	Orientin	Flavonoid	9	9	9	10436.3	214000	194667	TRUE	TRUE	FALSE	TRUE	FALSE
pmf0277	Gossypol	Polyphenol	444000	162333	154667	122667	249333	168667	FALSE	TRUE	TRUE	FALSE	TRUE
pmf0330	Spinosin	Flavonoid	92766.7	86133.3	58633.3	9	80733.3	60700	FALSE	TRUE	FALSE	FALSE	FALSE
pmf0360	Astilbin	Flavonoid	1.32667e+07	2.30333e+07	2.93333e+07	2.30333e+06	5.78333e+06	4180000	TRUE	TRUE	FALSE	TRUE	TRUE
pmf0417	Eriocitrin	Flavonoid	3.79667e+06	4.14667e+06	5.09333e+06	1.89333e+06	1.95333e+06	2.28333e+06	FALSE	TRUE	FALSE	FALSE	FALSE
pmf0614	Peonidin 3, 5-diglucoside chloride	Anthocyanins	126667	217000	196667	47766.7	95266.7	44633.3	FALSE	TRUE	FALSE	TRUE	FALSE

## Sheet: Table S3
Size	Number of consensus isoforms	Average consensus isoforms read length	Number of polished high-quality isoforms	Number of polished low-quality isoforms	Percent of polished high-quality isoforms(%)
0 to 1 kb	5388	897	5009	379	0.9297
1 to 2 kb	30499	1505	26489	4010	0.8685
2 to 3 kb	17526	2454	13284	4242	0.758
3 to 6 kb	20716	3469	13722	6994	0.6624
above 6 kb	1053	9113	9	1044	0.0085
All	75182	2330	58513	16669	0.7783

## Sheet: Table S4
Samples	Clean reads	Clean bases	GC Content	%≥Q30
0d-1	24397206	7301595282	0.471	0.9091
0d-2	25380888	7581921158	0.4686	0.9067
0d-3	27643645	8180490338	0.4752	0.9495
0d-1-MCP-1	29064122	8695246112	0.4655	0.9082
0d-1-MCP-2	23735521	7106337608	0.4701	0.9089
0d-1-MCP-3	29439423	8730620622	0.4696	0.9458
1d-ETH-1	24091992	7198374962	0.4711	0.9101
1d-ETH-2	24675494	7374743690	0.4684	0.9046
1d-ETH-3	34238293	10138790538	0.4741	0.9506
1d-Control-1	22948772	6868703746	0.47	0.9063
1d-Control-2	24356842	7283534810	0.47	0.9067
1d-Control-3	29733893	8784242156	0.4736	0.9499
1d-1-MCP-1	23039231	6889230772	0.4664	0.913
1d-1-MCP-2	25319305	7567458692	0.4693	0.9072
1d-1-MCP-3	24864092	7353791758	0.4715	0.9477
1d-MeJA-1	28688559	8585728652	0.468	0.9265
1d-MeJA-2	22710071	6798506178	0.4662	0.9091
1d-MeJA-3	27396941	8120419648	0.4763	0.9499
1d-MeJA+1-MCP-1	25289524	7564254376	0.4635	0.9087
1d-MeJA+1-MCP-2	25052773	7492118612	0.4656	0.9073
1d-MeJA+1-MCP-3	29087431	8628973492	0.4705	0.9487
3d-ETH-1	23273239	6962511730	0.4714	0.9097
3d-ETH-2	26114676	7813460624	0.4701	0.9085
3d-ETH-3	27184543	8038221192	0.4734	0.9472
3d-Control-1	23253606	6962223552	0.4702	0.9098
3d-Control-2	27545314	8225017796	0.4702	0.9127
3d-Control-3	28680897	8473231888	0.474	0.9483
3d-1-MCP-1	27364304	8188699748	0.4712	0.9093
3d-1-MCP-2	24917808	7457207138	0.4666	0.9062
3d-1-MCP-3	27336400	8107269464	0.4714	0.9464
3d-MeJA-1	25411129	7604263900	0.469	0.9152
3d-MeJA-2	23906570	7152079032	0.4688	0.9125
3d-MeJA-3	28549596	8481033946	0.4758	0.9507
3d-MeJA+1-MCP-1	21503938	6429469588	0.4691	0.9112
3d-MeJA+1-MCP-2	21890604	6540233152	0.4704	0.9086
3d-MeJA+1-MCP-3	29540036	8736075110	0.4717	0.9482
5d-ETH-1	24786890	7411688934	0.4727	0.9143
5d-ETH-2	25301713	7569302118	0.4711	0.9147
5d-ETH-3	27397815	8116687390	0.4761	0.9491
5d-Control-1	23408893	7000550914	0.4707	0.9134
5d-Control-2	25905019	7747500304	0.4728	0.9139
5d-Control-3	29374276	8714239490	0.4772	0.9471
5d-1-MCP-1	24635713	7373031932	0.4712	0.9081
5d-1-MCP-2	21354989	6393225202	0.4682	0.9116
5d-1-MCP-3	23992647	7093327752	0.4738	0.9449
5d-MeJA-1	21173624	6332251550	0.4736	0.9109
5d-MeJA-2	24877088	7443888134	0.472	0.9093
5d-MeJA-3	29251711	8660487830	0.4762	0.9496
5d-MeJA+1-MCP-1	23177430	6939022676	0.4675	0.9082
5d-MeJA+1-MCP-2	26096963	7802879814	0.4705	0.9119
5d-MeJA+1-MCP-3	25670333	7601509094	0.4726	0.948

## Sheet: Table S5
ID	Cluster	Member Ship
PB.10003.1	1	0.999994
PB.10007.7	1	0.920477
PB.10013.3	1	0.996955
PB.10018.4	1	0.886381
PB.10054.1	1	0.988967
PB.10095.1	1	0.991731
PB.10173.1	1	0.995592
PB.102.3	1	0.824501
PB.10249.2	1	0.900858
PB.10249.9	1	0.814627
PB.10259.2	1	0.998741
PB.1026.4	1	0.996674
PB.10297.1	1	0.946242
PB.10297.2	1	0.623845
PB.10301.2	1	0.925631
PB.10307.1	1	0.999922
PB.1033.6	1	0.991733
PB.10332.4	1	0.999606
PB.1034.2	1	0.954417
PB.10357.13	1	0.544123
PB.10357.24	1	0.82568
PB.10370.3	1	0.988584
PB.10435.1	1	0.986038
PB.10435.2	1	0.932497
PB.10444.2	1	0.732504
PB.10473.2	1	0.895146
PB.10488.1	1	0.716218
PB.10509.3	1	0.999431
PB.10537.2	1	0.993796
PB.1054.3	1	0.813295
PB.10547.6	1	0.945553
PB.10548.2	1	0.991804
PB.10550.3	1	0.998947
PB.10563.1	1	0.976782
PB.10569.4	1	0.793681
PB.10605.33	1	0.804278
PB.10650.3	1	1
PB.10651.2	1	0.954099
PB.107.4	1	0.993952
PB.107.7	1	0.995356
PB.10711.3	1	0.584195
PB.10757.1	1	0.999961
PB.10767.6	1	0.642203
PB.10768.13	1	1
PB.10802.4	1	1
PB.10836.1	1	0.999898
PB.10854.2	1	0.743352
PB.10877.4	1	0.931335
PB.10897.1	1	1
PB.10907.3	1	0.610664
PB.10939.1	1	0.539858
PB.1095.2	1	0.628984
PB.11014.1	1	0.821174
PB.11073.2	1	0.999626
PB.111.2	1	0.592079
PB.11120.3	1	0.999781
PB.11132.3	1	0.999999
PB.11132.4	1	0.999909
PB.11132.5	1	0.998486
PB.1114.2	1	0.695529
PB.11199.1	1	0.999985
PB.11242.3	1	0.944268
PB.11282.2	1	0.991532
PB.11306.1	1	0.999988
PB.11324.2	1	0.992814
PB.11342.3	1	0.786856
PB.11363.1	1	1
PB.11370.2	1	0.999204
PB.11394.1	1	0.999761
PB.11471.12	1	0.634931
PB.1154.1	1	0.97304
PB.11548.1	1	0.985258
PB.11582.2	1	0.999494
PB.11582.3	1	0.952365
PB.11675.1	1	0.852559
PB.11722.1	1	0.98758
PB.11766.3	1	0.986
PB.11767.19	1	0.996612
PB.11767.2	1	0.770832
PB.11786.1	1	0.6555
PB.11807.9	1	0.958892
PB.11809.1	1	0.999783
PB.11810.2	1	0.999919
PB.11811.3	1	0.967613
PB.11865.3	1	0.999407
PB.11869.2	1	0.999448
PB.11880.1	1	0.611168
PB.11914.1	1	0.997496
PB.12029.1	1	0.69886
PB.12068.3	1	0.999999
PB.1207.1	1	0.999999
PB.12080.10	1	0.973564
PB.12080.8	1	0.95581
PB.12081.1	1	0.999998
PB.12092.6	1	0.794539
PB.12148.5	1	0.987626
PB.12155.2	1	0.940385
PB.12155.5	1	0.999255
PB.12181.1	1	0.99926
PB.12186.1	1	0.99827
PB.12213.11	1	0.581202
PB.12213.2	1	0.999895
PB.12213.4	1	0.810331
PB.12220.3	1	0.712026
PB.12243.2	1	0.912025
PB.12243.3	1	0.522444
PB.12258.1	1	0.57353
PB.12269.1	1	0.999923
PB.12290.3	1	0.864545
PB.12297.2	1	0.999146
PB.12308.2	1	0.999941
PB.12334.2	1	0.616701
PB.12374.2	1	0.996539
PB.12393.1	1	0.999272
PB.12398.2	1	0.832149
PB.12400.2	1	0.990455
PB.12440.10	1	0.82576
PB.12441.2	1	0.992163
PB.12457.2	1	0.989212
PB.12465.1	1	0.863759
PB.12484.3	1	0.602544
PB.12495.3	1	0.997498
PB.12520.1	1	0.537029
PB.12531.3	1	0.953739
PB.12554.2	1	0.665421
PB.12634.4	1	0.751061
PB.12643.2	1	0.999035
PB.12652.1	1	0.844714
PB.12656.1	1	0.743921
PB.12671.1	1	0.962097
PB.12687.1	1	0.994702
PB.12697.1	1	0.966309
PB.12699.3	1	0.730223
PB.12708.1	1	0.998557
PB.12728.3	1	0.924127
PB.12735.2	1	0.994122
PB.12744.10	1	0.999976
PB.12744.11	1	0.999998
PB.12744.12	1	0.999997
PB.12744.3	1	0.999977
PB.12744.9	1	0.742358
PB.12755.1	1	0.968519
PB.12830.2	1	0.699588
PB.12891.3	1	0.976335
PB.12911.1	1	0.999787
PB.12911.2	1	0.999718
PB.12911.3	1	0.743977
PB.12912.1	1	0.999996
PB.12917.2	1	0.994205
PB.12919.1	1	0.576581
PB.1292.1	1	0.992633
PB.12945.5	1	0.82943
PB.12962.5	1	0.999937
PB.12974.7	1	0.714554
PB.12979.4	1	0.975175
PB.13013.1	1	0.960278
PB.13034.1	1	0.999999
PB.13089.3	1	0.967656
PB.13089.6	1	0.768395
PB.13091.1	1	0.699956
PB.13091.3	1	0.956152
PB.13102.2	1	0.510791
PB.13218.2	1	0.99151
PB.13233.1	1	0.532399
PB.13291.5	1	0.656484
PB.13373.1	1	0.996401
PB.13423.4	1	0.611734
PB.13466.1	1	0.606201
PB.13535.3	1	0.734358
PB.1355.1	1	0.979925
PB.13559.1	1	0.731375
PB.13584.4	1	0.697065
PB.13600.4	1	0.738564
PB.13671.6	1	0.602488
PB.13680.3	1	0.917656
PB.137.8	1	0.858207
PB.13726.1	1	0.977585
PB.13827.1	1	1
PB.13841.1	1	1
PB.13848.4	1	0.999103
PB.13848.6	1	0.749504
PB.13937.2	1	0.692642
PB.13940.2	1	0.984453
PB.13960.4	1	0.725004
PB.14002.1	1	0.93577
PB.14003.1	1	0.97082
PB.1406.3	1	0.999597
PB.1406.4	1	0.856445
PB.14173.3	1	0.882469
PB.14218.1	1	0.545541
PB.14246.1	1	0.981152
PB.14247.1	1	0.976616
PB.1426.1	1	1
PB.14297.3	1	0.999761
PB.14302.2	1	0.581216
PB.14302.3	1	0.999979
PB.14373.3	1	0.998437
PB.14398.4	1	0.838892
PB.1440.1	1	0.999549
PB.1441.1	1	0.93496
PB.14475.2	1	0.942949
PB.14577.7	1	0.732242
PB.14581.1	1	0.999979
PB.14707.6	1	0.978087
PB.14780.2	1	0.882388
PB.14780.3	1	0.996378
PB.14795.1	1	0.530845
PB.14795.3	1	0.921044
PB.14799.1	1	0.844589
PB.148.1	1	0.999923
PB.148.3	1	0.651248
PB.148.5	1	0.503411
PB.14824.8	1	1
PB.14833.14	1	0.993124
PB.14833.4	1	0.892703
PB.14851.3	1	0.760429
PB.1487.1	1	0.999659
PB.14889.3	1	0.998919
PB.14896.4	1	0.927893
PB.14913.2	1	0.997625
PB.14913.3	1	0.609413
PB.14915.1	1	0.627351
PB.14917.1	1	0.998562
PB.14926.1	1	0.997381
PB.14939.2	1	0.998606
PB.14939.4	1	0.889032
PB.15104.11	1	0.570776
PB.15104.4	1	0.995339
PB.15110.2	1	0.803288
PB.15146.1	1	0.588321
PB.15152.2	1	0.641021
PB.15176.3	1	0.999422
PB.1519.2	1	0.997409
PB.15205.1	1	0.998983
PB.15205.8	1	0.534547
PB.15212.1	1	0.918491
PB.15256.2	1	0.735017
PB.15258.1	1	0.999164
PB.15270.2	1	0.999941
PB.15346.3	1	0.962564
PB.15363.5	1	0.515703
PB.15445.5	1	0.962573
PB.15573.1	1	0.517399
PB.15581.3	1	0.999967
PB.15622.2	1	0.98173
PB.1566.6	1	0.999998
PB.1576.2	1	0.981235
PB.1593.2	1	0.939852
PB.1638.1	1	0.780247
PB.1638.3	1	0.512095
PB.1706.3	1	0.994755
PB.1785.1	1	0.963704
PB.1799.1	1	0.997003
PB.1809.3	1	0.947353
PB.1825.1	1	0.999953
PB.1825.2	1	0.933702
PB.1825.4	1	0.76827
PB.1858.1	1	0.99993
PB.1870.2	1	0.718872
PB.1885.1	1	0.996936
PB.1903.3	1	0.999945
PB.1941.2	1	0.994707
PB.197.2	1	0.758558
PB.1975.1	1	0.869328
PB.2037.1	1	0.999999
PB.2053.3	1	0.999905
PB.2054.5	1	0.999996
PB.2098.7	1	0.584521
PB.210.2	1	0.741249
PB.2109.1	1	0.99998
PB.2113.1	1	0.999992
PB.2130.7	1	0.607084
PB.2172.7	1	0.866408
PB.2187.2	1	0.828011
PB.2242.1	1	0.998538
PB.2252.2	1	0.541329
PB.2262.1	1	0.996609
PB.227.1	1	0.977157
PB.2282.1	1	0.968308
PB.235.1	1	0.858875
PB.2353.1	1	0.797381
PB.2361.1	1	0.987103
PB.2385.1	1	0.996639
PB.243.1	1	0.999745
PB.2457.1	1	0.564126
PB.2462.1	1	0.998965
PB.2501.2	1	0.703706
PB.2541.2	1	0.99992
PB.255.2	1	0.999997
PB.255.3	1	0.903042
PB.2551.2	1	0.999008
PB.2585.2	1	0.99535
PB.260.4	1	0.669881
PB.2671.1	1	0.604281
PB.2726.1	1	0.999855
PB.2763.3	1	0.809535
PB.2773.3	1	0.996916
PB.2840.4	1	0.727337
PB.2874.1	1	0.86266
PB.2874.3	1	0.668294
PB.2898.2	1	0.969328
PB.2928.1	1	0.997678
PB.2928.3	1	0.953029
PB.2995.1	1	0.651333
PB.2995.4	1	0.999164
PB.2997.1	1	0.999996
PB.302.2	1	0.877042
PB.302.7	1	0.999899
PB.3024.7	1	0.736907
PB.3075.1	1	0.999985
PB.3075.2	1	0.995057
PB.3075.7	1	0.841039
PB.3079.1	1	0.642782
PB.3082.3	1	0.781896
PB.3137.1	1	0.999994
PB.3139.3	1	0.578202
PB.3140.12	1	0.990382
PB.3140.14	1	0.520286
PB.3140.6	1	0.999555
PB.3140.7	1	0.987448
PB.3146.1	1	0.900993
PB.3183.2	1	0.649042
PB.3231.4	1	0.976068
PB.3249.4	1	0.797223
PB.3301.1	1	0.99995
PB.3377.1	1	0.924675
PB.3380.2	1	0.948508
PB.3427.1	1	0.987316
PB.3429.2	1	0.897315
PB.349.3	1	0.990014
PB.3534.1	1	0.994517
PB.3566.13	1	0.921555
PB.3566.8	1	0.984451
PB.3566.9	1	0.587748
PB.3625.2	1	0.694354
PB.3655.2	1	0.970401
PB.3704.1	1	0.998228
PB.3707.1	1	0.874256
PB.3733.1	1	0.953032
PB.3839.5	1	0.969805
PB.3858.25	1	0.721945
PB.3865.1	1	0.995549
PB.3890.3	1	0.999887
PB.3928.3	1	0.898653
PB.394.3	1	0.960602
PB.3971.1	1	0.999973
PB.3989.1	1	0.988293
PB.3989.7	1	0.93836
PB.3997.1	1	0.996829
PB.3997.2	1	0.997863
PB.4102.3	1	0.934096
PB.4113.2	1	0.999964
PB.4160.2	1	0.998984
PB.4162.4	1	0.99933
PB.4216.1	1	0.934034
PB.4219.7	1	0.999707
PB.4236.1	1	0.997109
PB.4267.2	1	0.843467
PB.4276.3	1	0.99574
PB.4387.2	1	0.999999
PB.4395.1	1	0.615875
PB.4396.1	1	0.981359
PB.4409.13	1	0.575452
PB.4422.1	1	0.999969
PB.4440.1	1	0.98985
PB.4461.1	1	0.999809
PB.4500.3	1	0.999317
PB.4506.2	1	0.999661
PB.4515.8	1	0.994969
PB.4559.3	1	0.958914
PB.4598.1	1	0.950245
PB.4634.1	1	0.64361
PB.466.11	1	0.999959
PB.468.1	1	0.952936
PB.478.1	1	0.944645
PB.4824.2	1	0.685941
PB.4899.4	1	0.861112
PB.4920.2	1	0.753131
PB.4923.1	1	0.999948
PB.4928.2	1	0.577665
PB.494.2	1	0.582663
PB.5003.1	1	0.996338
PB.5008.3	1	0.999893
PB.5014.2	1	0.939961
PB.5014.5	1	0.974257
PB.5051.1	1	0.620395
PB.5062.1	1	0.879484
PB.5062.3	1	0.998379
PB.5086.3	1	0.961432
PB.5120.4	1	0.984252
PB.5244.9	1	0.826913
PB.5248.3	1	0.653894
PB.5249.17	1	0.792445
PB.5269.2	1	0.998809
PB.5307.6	1	0.822231
PB.5327.1	1	0.984857
PB.5390.4	1	0.998303
PB.5397.3	1	0.991149
PB.541.1	1	0.995351
PB.5439.1	1	0.775866
PB.5522.3	1	0.922627
PB.5559.3	1	0.579522
PB.5604.1	1	0.589242
PB.5648.1	1	0.980714
PB.5676.2	1	0.998731
PB.5685.3	1	0.980924
PB.5738.3	1	0.544753
PB.5755.3	1	0.999994
PB.5788.17	1	0.629324
PB.5799.1	1	0.81583
PB.5822.6	1	0.992503
PB.5822.7	1	0.997081
PB.5826.1	1	1
PB.5830.2	1	0.942689
PB.5836.2	1	0.999989
PB.5861.1	1	1
PB.5861.2	1	0.88618
PB.5882.2	1	0.999956
PB.5906.2	1	0.983267
PB.592.1	1	0.980729
PB.5935.1	1	0.999847
PB.5950.1	1	0.873832
PB.5952.2	1	0.622085
PB.5953.1	1	0.991679
PB.6014.2	1	0.998492
PB.6024.1	1	0.681373
PB.6082.2	1	0.828811
PB.6130.3	1	0.999738
PB.6189.13	1	0.769216
PB.6197.4	1	0.837777
PB.6205.1	1	0.887888
PB.6213.6	1	0.999891
PB.6224.3	1	0.997385
PB.6226.3	1	0.999846
PB.6276.3	1	0.980888
PB.631.1	1	0.999549
PB.6324.1	1	0.824316
PB.6347.2	1	0.714909
PB.6400.2	1	0.956682
PB.6402.2	1	0.951764
PB.6405.11	1	0.660902
PB.6405.7	1	0.633973
PB.6405.9	1	0.999469
PB.6481.3	1	0.823845
PB.6509.3	1	0.699559
PB.6519.4	1	0.999819
PB.6526.2	1	0.970696
PB.6531.1	1	1
PB.6531.2	1	0.8134
PB.6533.5	1	0.990842
PB.6557.3	1	0.950127
PB.6585.1	1	0.811431
PB.6620.4	1	0.957293
PB.6653.3	1	0.631394
PB.6666.3	1	0.999999
PB.6668.4	1	0.560838
PB.6704.4	1	0.628751
PB.6705.1	1	0.585233
PB.6705.3	1	0.999862
PB.6705.6	1	0.999597
PB.6724.1	1	0.997992
PB.6767.2	1	0.551092
PB.6803.3	1	0.999592
PB.6856.2	1	0.780637
PB.6872.2	1	0.577404
PB.6879.2	1	0.53213
PB.6935.2	1	0.989945
PB.6944.1	1	0.637645
PB.6955.1	1	0.618952
PB.7009.2	1	0.531557
PB.7010.2	1	0.712312
PB.7031.1	1	0.518217
PB.7032.1	1	0.969795
PB.7038.1	1	0.581245
PB.7095.1	1	0.713533
PB.7095.2	1	0.945227
PB.7095.3	1	0.999986
PB.7113.2	1	0.530027
PB.7133.3	1	0.9997
PB.7201.9	1	0.999994
PB.7289.1	1	0.605111
PB.731.2	1	0.926602
PB.7323.3	1	0.958121
PB.7323.5	1	0.614855
PB.7373.5	1	0.979973
PB.7385.1	1	0.790501
PB.7408.1	1	0.995137
PB.7513.4	1	0.982691
PB.7605.3	1	0.676409
PB.7610.2	1	0.7378
PB.7648.1	1	0.575788
PB.7668.6	1	0.877286
PB.77.5	1	0.998599
PB.7733.2	1	0.595199
PB.7734.1	1	0.999985
PB.7773.4	1	0.999198
PB.7827.2	1	0.986341
PB.7855.1	1	0.997646
PB.7855.2	1	0.907814
PB.7855.7	1	0.892869
PB.7870.1	1	0.998837
PB.7901.3	1	0.92941
PB.7919.1	1	0.896361
PB.7919.4	1	0.998858
PB.7931.1	1	0.998651
PB.8025.1	1	0.949473
PB.8096.1	1	0.638792
PB.8125.2	1	0.910359
PB.8125.4	1	0.999452
PB.8166.1	1	0.932498
PB.8184.2	1	0.999991
PB.8210.1	1	0.70038
PB.8210.3	1	0.588831
PB.822.3	1	0.886352
PB.8240.4	1	0.989706
PB.8280.2	1	1
PB.8281.2	1	0.997581
PB.8282.1	1	0.988878
PB.8352.4	1	0.907471
PB.8422.1	1	0.991812
PB.8453.2	1	0.991766
PB.8459.1	1	0.991352
PB.8483.1	1	0.999858
PB.8483.2	1	0.993455
PB.8508.1	1	0.994861
PB.8538.1	1	0.895584
PB.8540.1	1	0.996885
PB.8562.1	1	0.52708
PB.862.13	1	0.867692
PB.862.7	1	0.723305
PB.862.8	1	0.996825
PB.8656.2	1	0.999234
PB.8657.1	1	0.543105
PB.8662.14	1	0.892461
PB.8697.4	1	0.999998
PB.8727.1	1	0.999473
PB.8731.2	1	0.90266
PB.8759.3	1	0.655
PB.8828.1	1	0.999941
PB.8828.3	1	0.989469
PB.8848.1	1	0.999723
PB.8850.2	1	0.996882
PB.8874.1	1	0.538686
PB.8890.4	1	0.993303
PB.8890.5	1	0.999971
PB.8899.2	1	0.920714
PB.8902.1	1	0.996265
PB.8958.4	1	0.961631
PB.896.4	1	0.649556
PB.8964.1	1	0.631771
PB.8993.2	1	0.965855
PB.9009.3	1	0.99649
PB.9074.2	1	1
PB.9075.5	1	0.877989
PB.9104.13	1	0.751466
PB.9190.3	1	0.756303
PB.9222.28	1	0.999965
PB.9222.39	1	0.999702
PB.9239.1	1	0.999978
PB.9264.3	1	0.999967
PB.9264.4	1	0.997628
PB.9264.6	1	0.865376
PB.9267.4	1	0.996873
PB.9290.1	1	0.999884
PB.9297.3	1	0.999935
PB.930.4	1	0.993247
PB.934.2	1	1
PB.9352.2	1	0.993853
PB.9354.1	1	0.504534
PB.9356.5	1	0.996465
PB.9377.1	1	0.787089
PB.9377.2	1	0.999429
PB.9391.3	1	0.551592
PB.9407.1	1	0.540434
PB.9431.2	1	0.814449
PB.9433.2	1	0.6129
PB.9482.3	1	0.723622
PB.9505.3	1	0.632362
PB.9507.3	1	0.998621
PB.9507.5	1	0.913706
PB.9507.6	1	0.998679
PB.9507.7	1	0.932085
PB.9539.2	1	0.992346
PB.9553.4	1	0.89281
PB.9556.2	1	0.995832
PB.9592.12	1	0.896304
PB.9714.4	1	0.747225
PB.9742.2	1	0.959508
PB.977.4	1	0.634631
PB.9777.1	1	0.975001
PB.9789.2	1	0.971833
PB.9833.3	1	0.991583
PB.9855.1	1	0.96288
PB.9871.3	1	0.97873
PB.9874.1	1	0.815328
PB.988.1	1	0.967584
PB.989.1	1	0.982243
PB.9939.1	1	0.999879
PB.9979.5	1	0.752706
PB.9980.4	1	0.998727
Pbr000339.1	1	0.958096
Pbr000407.1	1	1
Pbr000410.1	1	0.996817
Pbr000413.1	1	0.953105
Pbr000415.1	1	0.708185
Pbr000675.3	1	0.999506
Pbr000676.1	1	0.99998
Pbr000679.1	1	0.99976
Pbr000683.1	1	1
Pbr000739.1	1	0.825327
Pbr000757.1	1	0.999876
Pbr000761.1	1	1
Pbr000998.1	1	0.831805
Pbr001055.1	1	0.86808
Pbr001211.1	1	0.999995
Pbr001237.1	1	0.999999
Pbr001247.1	1	0.900603
Pbr001396.1	1	0.999994
Pbr001419.4	1	1
Pbr001598.1	1	0.997127
Pbr001612.1	1	0.999944
Pbr001948.1	1	0.678763
Pbr002021.1	1	0.991783
Pbr002105.1	1	0.997823
Pbr002121.1	1	0.534243
Pbr002252.1	1	0.814501
Pbr002321.1	1	0.999951
Pbr002602.1	1	0.999974
Pbr002649.1	1	0.999869
Pbr002791.1	1	0.979301
Pbr002855.1	1	0.995161
Pbr003026.1	1	0.999552
Pbr003130.1	1	0.75299
Pbr003228.2	1	0.601147
Pbr003235.1	1	0.869821
Pbr003304.5	1	1
Pbr003507.1	1	0.999984
Pbr003528.1	1	1
Pbr003599.1	1	0.999329
Pbr003780.1	1	0.983111
Pbr004080.3	1	0.999988
Pbr004249.3	1	0.98077
Pbr004360.1	1	1
Pbr004385.1	1	0.999996
Pbr004725.1	1	0.645038
Pbr004785.2	1	0.754767
Pbr004913.1	1	0.754094
Pbr005002.1	1	0.834403
Pbr005025.1	1	0.889851
Pbr005125.1	1	0.999543
Pbr005244.1	1	0.648037
Pbr005256.1	1	0.993151
Pbr005258.1	1	0.590981
Pbr005310.1	1	0.981403
Pbr005324.1	1	0.968954
Pbr005335.1	1	0.802687
Pbr005410.1	1	0.998937
Pbr005437.1	1	0.79606
Pbr005495.1	1	0.865515
Pbr005831.1	1	0.960683
Pbr006126.1	1	0.603059
Pbr006177.1	1	0.999999
Pbr006266.1	1	0.999927
Pbr006421.1	1	0.999961
Pbr006424.1	1	0.98705
Pbr006437.1	1	0.999431
Pbr006459.1	1	0.999941
Pbr006513.1	1	0.999994
Pbr006535.1	1	0.989051
Pbr006646.1	1	0.997363
Pbr006709.1	1	0.696724
Pbr006951.2	1	0.60292
Pbr007040.1	1	0.872495
Pbr007135.3	1	0.860452
Pbr007226.1	1	0.999999
Pbr007243.1	1	0.999896
Pbr007267.1	1	0.901912
Pbr007373.1	1	0.725741
Pbr007491.1	1	0.991101
Pbr007509.1	1	0.727695
Pbr007683.1	1	0.906417
Pbr007707.1	1	0.684254
Pbr007723.1	1	0.971061
Pbr007755.1	1	1
Pbr007785.1	1	1
Pbr007786.1	1	0.981488
Pbr007801.1	1	0.717997
Pbr007865.3	1	0.93084
Pbr007976.1	1	1
Pbr008023.1	1	0.660597
Pbr008032.1	1	0.983796
Pbr008038.1	1	0.585941
Pbr008283.1	1	0.999988
Pbr008385.1	1	1
Pbr008386.1	1	0.865511
Pbr008494.1	1	1
Pbr008541.1	1	1
Pbr008627.1	1	0.738184
Pbr008670.1	1	0.999967
Pbr008760.1	1	0.999998
Pbr008859.1	1	0.999933
Pbr008881.1	1	0.999886
Pbr009001.1	1	0.519738
Pbr009023.1	1	0.610668
Pbr009113.1	1	0.756099
Pbr009164.1	1	0.929154
Pbr009175.1	1	1
Pbr009225.1	1	0.999921
Pbr009384.1	1	0.92809
Pbr009409.1	1	0.996157
Pbr009539.1	1	0.602816
Pbr009581.1	1	0.81535
Pbr009686.1	1	0.991091
Pbr009706.1	1	0.999995
Pbr009837.1	1	0.924246
Pbr009939.1	1	0.990805
Pbr009957.1	1	0.816255
Pbr010052.1	1	0.970675
Pbr010274.1	1	0.620522
Pbr010329.1	1	1
Pbr010333.1	1	0.987201
Pbr010569.1	1	0.966991
Pbr010690.1	1	0.846625
Pbr010715.1	1	0.716509
Pbr010753.1	1	0.961579
Pbr010875.1	1	0.819522
Pbr011336.1	1	0.998421
Pbr011412.1	1	0.583029
Pbr011604.2	1	0.795437
Pbr011627.1	1	0.994235
Pbr011643.1	1	0.999356
Pbr011818.1	1	0.999943
Pbr011828.1	1	0.999999
Pbr011833.1	1	0.999999
Pbr011912.1	1	0.758341
Pbr011964.1	1	0.999998
Pbr011981.1	1	0.81067
Pbr011987.1	1	0.816608
Pbr011989.1	1	0.639975
Pbr011992.1	1	0.961884
Pbr012102.1	1	0.999561
Pbr012121.1	1	0.993353
Pbr012127.1	1	0.999775
Pbr012176.1	1	1
Pbr012192.1	1	0.85263
Pbr012242.1	1	1
Pbr012246.1	1	0.997076
Pbr012259.1	1	0.944918
Pbr012274.3	1	0.999979
Pbr012291.1	1	0.999999
Pbr012616.2	1	0.833837
Pbr012904.1	1	0.999987
Pbr012915.1	1	0.900302
Pbr012949.1	1	0.999955
Pbr013021.1	1	0.999956
Pbr013086.1	1	0.592795
Pbr013117.2	1	0.999996
Pbr013119.1	1	0.996699
Pbr013124.1	1	0.546952
Pbr013153.1	1	0.96314
Pbr013154.1	1	0.999577
Pbr013477.1	1	1
Pbr013540.2	1	0.548339
Pbr013541.1	1	0.975551
Pbr013788.1	1	0.999798
Pbr013807.1	1	0.996093
Pbr014071.1	1	0.99983
Pbr014082.1	1	0.999981
Pbr014207.1	1	0.955253
Pbr014421.1	1	0.561017
Pbr014527.1	1	0.954826
Pbr014540.1	1	1
Pbr014796.1	1	0.937825
Pbr014797.1	1	0.548993
Pbr014798.1	1	0.999998
Pbr014836.1	1	0.715645
Pbr014948.1	1	0.890495
Pbr014973.1	1	0.999997
Pbr014977.1	1	0.664584
Pbr014979.1	1	0.999231
Pbr015069.1	1	0.936327
Pbr015157.1	1	0.981697
Pbr015218.1	1	0.978582
Pbr015232.1	1	1
Pbr015458.1	1	0.98509
Pbr015478.1	1	0.964387
Pbr015553.1	1	0.99995
Pbr015634.1	1	1
Pbr015635.1	1	1
Pbr015719.1	1	0.999978
Pbr016062.1	1	0.999734
Pbr016079.1	1	0.782433
Pbr016207.1	1	0.962086
Pbr016211.1	1	0.999823
Pbr016331.1	1	0.984698
Pbr016503.1	1	0.703183
Pbr016566.1	1	0.984357
Pbr016592.1	1	0.999997
Pbr016622.1	1	0.993931
Pbr016871.1	1	0.968392
Pbr016926.1	1	0.999995
Pbr016978.1	1	1
Pbr017112.2	1	0.557644
Pbr017155.1	1	0.999585
Pbr017180.1	1	0.939098
Pbr017268.1	1	0.999999
Pbr017301.1	1	0.999943
Pbr017306.1	1	0.999163
Pbr017335.1	1	0.957163
Pbr017336.1	1	0.99999
Pbr017360.1	1	0.999703
Pbr017382.1	1	0.652299
Pbr017554.2	1	1
Pbr017576.1	1	0.752401
Pbr017587.1	1	0.999992
Pbr017597.1	1	0.617075
Pbr017941.1	1	0.685447
Pbr017953.1	1	0.879158
Pbr018095.1	1	0.99821
Pbr018134.1	1	0.992089
Pbr018225.1	1	0.990738
Pbr018322.1	1	0.998951
Pbr018374.2	1	1
Pbr018914.1	1	0.968732
Pbr019015.1	1	0.736245
Pbr019025.2	1	0.814593
Pbr019099.1	1	0.839596
Pbr019199.1	1	0.989497
Pbr019286.1	1	0.973654
Pbr019315.2	1	1
Pbr019360.2	1	0.996658
Pbr019662.3	1	0.734577
Pbr019680.1	1	0.874008
Pbr019751.2	1	0.951853
Pbr019817.1	1	0.794392
Pbr019916.1	1	0.945372
Pbr019929.1	1	0.984701
Pbr019939.1	1	0.912156
Pbr019991.1	1	0.837438
Pbr019995.1	1	0.973565
Pbr020015.1	1	0.996528
Pbr020087.1	1	1
Pbr020255.1	1	0.991733
Pbr020368.1	1	0.800932
Pbr020401.1	1	0.850921
Pbr020682.1	1	0.931582
Pbr020723.1	1	0.999999
Pbr020736.1	1	0.999996
Pbr020864.1	1	0.662091
Pbr020875.1	1	0.671156
Pbr020988.1	1	0.99135
Pbr021272.1	1	1
Pbr021303.2	1	0.8717
Pbr021307.1	1	0.620359
Pbr021308.1	1	1
Pbr021438.1	1	0.998726
Pbr021467.1	1	0.99853
Pbr021486.1	1	1
Pbr021602.1	1	0.991809
Pbr021615.1	1	0.999993
Pbr021852.1	1	0.993143
Pbr021953.1	1	0.965709
Pbr021987.2	1	0.603384
Pbr022051.1	1	0.999997
Pbr022197.1	1	0.997681
Pbr022282.1	1	0.999968
Pbr022324.1	1	1
Pbr022337.1	1	0.871428
Pbr022338.1	1	0.997208
Pbr022354.1	1	1
Pbr022583.1	1	1
Pbr022584.1	1	1
Pbr022680.1	1	0.999876
Pbr022689.1	1	0.903485
Pbr022801.1	1	0.75931
Pbr022848.1	1	0.999997
Pbr023016.1	1	1
Pbr023023.1	1	1
Pbr023109.1	1	0.944672
Pbr023147.1	1	0.996822
Pbr023225.1	1	0.927043
Pbr023226.1	1	0.999588
Pbr023349.1	1	0.979312
Pbr023370.1	1	0.927793
Pbr023447.1	1	1
Pbr023454.1	1	0.999052
Pbr023473.1	1	0.88491
Pbr023813.1	1	0.683388
Pbr023836.1	1	0.999994
Pbr023895.1	1	1
Pbr023919.1	1	0.999914
Pbr023943.1	1	0.999361
Pbr023996.2	1	0.999882
Pbr024000.1	1	0.999951
Pbr024593.1	1	0.999999
Pbr024701.2	1	1
Pbr024715.1	1	0.692395
Pbr024751.1	1	0.995177
Pbr024971.1	1	0.907433
Pbr025006.1	1	1
Pbr025011.1	1	0.998566
Pbr025029.1	1	0.970465
Pbr025039.1	1	1
Pbr025086.1	1	0.999953
Pbr025135.1	1	1
Pbr025173.1	1	0.8819
Pbr025483.1	1	1
Pbr025585.1	1	0.997721
Pbr025598.1	1	0.637003
Pbr025610.1	1	0.592763
Pbr025654.1	1	1
Pbr025658.1	1	0.967565
Pbr025862.1	1	0.989465
Pbr025914.1	1	0.962441
Pbr026108.1	1	0.661913
Pbr026159.1	1	0.999694
Pbr026249.1	1	0.995405
Pbr026379.1	1	0.999672
Pbr026400.1	1	1
Pbr026488.1	1	0.999772
Pbr026498.1	1	0.690311
Pbr026530.3	1	0.999984
Pbr026567.1	1	0.530746
Pbr026640.1	1	0.836207
Pbr026642.2	1	0.999995
Pbr026704.1	1	0.916667
Pbr026781.2	1	0.995518
Pbr026813.1	1	0.999672
Pbr026910.1	1	0.999986
Pbr026941.1	1	0.992243
Pbr027009.1	1	0.998888
Pbr027015.3	1	0.726718
Pbr027362.2	1	0.999962
Pbr027454.1	1	0.864693
Pbr027499.1	1	0.99876
Pbr027617.1	1	0.956099
Pbr027628.1	1	0.667562
Pbr027640.1	1	0.999997
Pbr027680.1	1	1
Pbr027725.1	1	0.52329
Pbr027745.1	1	0.994543
Pbr027819.1	1	0.999454
Pbr027864.1	1	0.998962
Pbr027925.2	1	0.999979
Pbr027927.1	1	0.679412
Pbr027928.1	1	0.999898
Pbr027934.1	1	0.97315
Pbr027941.1	1	0.788126
Pbr027969.1	1	0.999995
Pbr028005.1	1	1
Pbr028018.1	1	1
Pbr028092.1	1	0.986712
Pbr028093.1	1	1
Pbr028233.1	1	0.59221
Pbr028361.1	1	0.9729
Pbr028413.1	1	0.937564
Pbr028417.3	1	0.998987
Pbr028722.1	1	0.997755
Pbr028763.3	1	0.839202
Pbr028949.1	1	0.93528
Pbr029126.1	1	0.995454
Pbr029167.1	1	0.970775
Pbr029279.1	1	0.996871
Pbr029291.2	1	1
Pbr029782.1	1	0.999823
Pbr029858.1	1	0.999893
Pbr029948.1	1	0.999905
Pbr029953.1	1	0.537259
Pbr030000.1	1	0.856957
Pbr030033.1	1	0.918834
Pbr030096.1	1	0.994293
Pbr030098.1	1	0.999987
Pbr030125.1	1	0.999672
Pbr030134.1	1	0.981865
Pbr030169.1	1	0.999998
Pbr030200.1	1	0.965772
Pbr030320.1	1	0.900336
Pbr030402.3	1	0.999594
Pbr030417.1	1	1
Pbr030651.1	1	0.999904
Pbr030781.4	1	0.810102
Pbr030895.1	1	0.593399
Pbr030896.1	1	0.999037
Pbr030897.2	1	0.999998
Pbr031035.1	1	0.952256
Pbr031105.1	1	0.97294
Pbr031167.1	1	0.999924
Pbr031175.1	1	0.864875
Pbr031204.1	1	0.706827
Pbr031275.1	1	0.898152
Pbr031313.1	1	1
Pbr031403.1	1	0.835248
Pbr031488.1	1	0.601306
Pbr031611.1	1	0.999873
Pbr031707.2	1	0.999999
Pbr031783.1	1	0.935853
Pbr031855.1	1	0.835691
Pbr031863.1	1	0.92216
Pbr031870.1	1	0.954973
Pbr032108.1	1	0.579447
Pbr032181.1	1	0.984552
Pbr032282.1	1	0.999941
Pbr032292.1	1	0.547471
Pbr032343.1	1	0.622235
Pbr032551.1	1	1
Pbr032563.1	1	0.999444
Pbr032814.1	1	0.877438
Pbr032846.1	1	0.999987
Pbr032867.1	1	0.907354
Pbr032918.1	1	1
Pbr032922.1	1	0.995367
Pbr032946.1	1	0.999868
Pbr032959.1	1	1
Pbr032990.1	1	0.99709
Pbr033027.1	1	0.897772
Pbr033123.2	1	0.963623
Pbr033331.1	1	0.99992
Pbr033365.1	1	0.843772
Pbr033374.1	1	0.997051
Pbr033378.1	1	0.999766
Pbr033382.2	1	0.964703
Pbr033487.1	1	0.997459
Pbr033562.1	1	0.997979
Pbr033733.1	1	0.996286
Pbr033747.1	1	0.999879
Pbr033802.2	1	0.998636
Pbr033814.1	1	0.99989
Pbr033936.1	1	0.911874
Pbr034204.1	1	0.950748
Pbr034270.1	1	0.931205
Pbr034288.1	1	0.997702
Pbr034313.1	1	0.999973
Pbr034352.1	1	0.986446
Pbr034452.1	1	0.999968
Pbr034485.1	1	0.624049
Pbr034584.1	1	0.994369
Pbr034631.1	1	1
Pbr034785.1	1	0.995698
Pbr034843.2	1	1
Pbr034862.1	1	0.719979
Pbr034944.1	1	1
Pbr034988.1	1	0.670873
Pbr035068.1	1	0.942254
Pbr035363.1	1	0.998075
Pbr035633.1	1	0.996339
Pbr035660.1	1	0.59726
Pbr035703.1	1	0.540484
Pbr035715.1	1	0.999999
Pbr035730.1	1	0.999998
Pbr035811.1	1	0.991536
Pbr035958.1	1	0.811209
Pbr036116.1	1	0.898181
Pbr036128.1	1	0.999307
Pbr036217.1	1	0.952667
Pbr036237.1	1	0.996545
Pbr036342.2	1	0.551967
Pbr036408.1	1	0.968695
Pbr036441.1	1	0.903826
Pbr036628.1	1	0.998258
Pbr036681.1	1	0.84308
Pbr036682.1	1	0.754654
Pbr036732.2	1	0.734241
Pbr036775.1	1	0.98081
Pbr036956.1	1	0.999997
Pbr037085.1	1	0.999987
Pbr037127.1	1	0.864651
Pbr037375.1	1	0.967495
Pbr037383.1	1	1
Pbr037408.1	1	0.938015
Pbr037477.1	1	1
Pbr037670.1	1	0.79319
Pbr037866.1	1	0.999966
Pbr037917.2	1	0.925717
Pbr037937.1	1	0.701348
Pbr037973.1	1	0.988981
Pbr038122.1	1	0.997556
Pbr038123.1	1	0.998726
Pbr038258.1	1	0.503438
Pbr038336.1	1	0.999914
Pbr038484.1	1	0.958674
Pbr038526.1	1	0.999992
Pbr038609.1	1	0.984846
Pbr038622.1	1	0.999997
Pbr038630.1	1	0.999991
Pbr038780.1	1	0.989588
Pbr038793.1	1	0.635555
Pbr038817.1	1	0.990335
Pbr038828.1	1	0.994573
Pbr038835.1	1	0.999807
Pbr038972.1	1	0.999728
Pbr039098.1	1	0.996335
Pbr039114.1	1	0.999124
Pbr039162.1	1	0.822098
Pbr039179.1	1	0.887211
Pbr039227.1	1	0.999999
Pbr039303.1	1	0.983919
Pbr039423.2	1	0.997227
Pbr039462.1	1	0.533956
Pbr039478.1	1	0.514618
Pbr039606.1	1	0.617059
Pbr039851.1	1	0.999601
Pbr039955.1	1	0.998651
Pbr039961.1	1	0.999931
Pbr039991.1	1	0.954288
Pbr040009.1	1	0.983165
Pbr040225.1	1	0.999996
Pbr040255.1	1	0.999699
Pbr040435.1	1	0.995249
Pbr040706.1	1	0.604645
Pbr040763.1	1	0.997035
Pbr040804.1	1	0.526738
Pbr040925.1	1	0.935551
Pbr041096.1	1	0.999996
Pbr041173.1	1	0.999824
Pbr041203.1	1	0.9995
Pbr041367.1	1	0.999988
Pbr041654.1	1	0.999305
Pbr041724.1	1	1
Pbr041727.1	1	1
Pbr041741.1	1	0.501026
Pbr041833.1	1	0.987556
Pbr041961.1	1	0.997987
Pbr042036.1	1	0.535362
Pbr042074.1	1	0.780219
Pbr042106.1	1	0.965064
Pbr042110.1	1	0.91801
Pbr042221.1	1	0.993585
Pbr042344.1	1	0.952778
Pbr042633.1	1	0.984094
Pbr042802.1	1	0.524231
Pbr042878.1	1	0.517869
PB.10013.4	2	0.668004
PB.10018.1	2	0.999974
PB.1002.2	2	0.973015
PB.10055.2	2	0.50978
PB.10091.2	2	0.994943
PB.10112.2	2	0.988214
PB.10136.2	2	0.997752
PB.10164.2	2	0.999245
PB.102.6	2	0.929833
PB.10214.2	2	0.99979
PB.10235.2	2	0.670224
PB.10249.6	2	0.95842
PB.10253.4	2	0.97202
PB.10281.2	2	0.995194
PB.10329.3	2	0.983726
PB.1033.5	2	0.999999
PB.10339.2	2	0.536205
PB.10357.7	2	0.941907
PB.10382.4	2	0.999371
PB.10493.3	2	0.999736
PB.10578.2	2	0.999965
PB.10578.3	2	0.999851
PB.10594.5	2	0.983625
PB.10634.1	2	0.695875
PB.10664.3	2	0.939855
PB.10676.5	2	0.905023
PB.10739.1	2	0.82382
PB.10739.2	2	0.976882
PB.10767.3	2	0.922817
PB.10785.3	2	0.999865
PB.10802.3	2	0.942234
PB.10932.3	2	0.857584
PB.1100.6	2	0.844168
PB.11048.1	2	0.860152
PB.11048.2	2	0.927855
PB.11048.3	2	0.895875
PB.11055.2	2	0.982971
PB.11057.1	2	0.520932
PB.11062.2	2	0.617506
PB.1109.2	2	0.993954
PB.11189.1	2	0.63602
PB.11213.3	2	0.760265
PB.11278.2	2	0.999999
PB.11283.2	2	0.55084
PB.11283.3	2	0.97434
PB.11283.4	2	0.602621
PB.11327.3	2	0.976424
PB.11406.1	2	0.992506
PB.11471.5	2	0.752694
PB.11471.6	2	0.985936
PB.11558.1	2	0.998803
PB.11593.5	2	0.711205
PB.1161.2	2	0.999743
PB.11631.1	2	0.998891
PB.11638.1	2	0.998918
PB.11650.3	2	0.530237
PB.11664.2	2	0.620123
PB.11693.1	2	0.989457
PB.11723.1	2	0.925584
PB.11736.4	2	0.905642
PB.11750.2	2	0.614998
PB.11750.3	2	0.82471
PB.11766.2	2	0.999941
PB.11767.10	2	0.625927
PB.11817.10	2	0.797572
PB.11849.2	2	0.992235
PB.11849.3	2	0.991025
PB.11862.3	2	0.671752
PB.11865.5	2	0.90889
PB.11876.8	2	0.999207
PB.11878.6	2	0.958203
PB.11960.2	2	0.577592
PB.11985.2	2	0.817652
PB.12052.1	2	0.999247
PB.12078.1	2	0.862171
PB.12080.1	2	0.976118
PB.12116.3	2	0.515704
PB.12148.1	2	0.859757
PB.12220.6	2	0.933338
PB.12233.1	2	0.99975
PB.12243.1	2	0.99993
PB.12243.4	2	0.998226
PB.12311.2	2	0.651291
PB.12366.1	2	0.998721
PB.12397.2	2	0.999828
PB.12440.11	2	0.823826
PB.12563.1	2	0.627333
PB.12589.3	2	0.944973
PB.12599.16	2	0.916372
PB.12599.31	2	0.99852
PB.12599.50	2	0.898242
PB.12612.2	2	0.992378
PB.12616.1	2	0.997549
PB.12616.3	2	0.693671
PB.12619.4	2	0.991007
PB.12686.2	2	0.999205
PB.12756.4	2	0.919759
PB.12770.3	2	0.957338
PB.12790.2	2	0.999971
PB.12833.1	2	0.585548
PB.12869.2	2	0.759631
PB.12874.4	2	0.676818
PB.12891.2	2	0.998869
PB.12904.14	2	0.998692
PB.12974.3	2	0.992408
PB.12974.4	2	0.980043
PB.12974.6	2	0.931229
PB.12993.3	2	0.997403
PB.13023.1	2	0.541585
PB.13035.3	2	0.966211
PB.13119.3	2	0.994601
PB.13137.3	2	0.741764
PB.13161.2	2	0.999806
PB.13182.1	2	0.999543
PB.13196.2	2	0.93503
PB.13201.4	2	0.998824
PB.13241.5	2	0.726403
PB.13241.6	2	0.560661
PB.13256.3	2	0.954357
PB.13280.7	2	0.551325
PB.13309.4	2	0.865945
PB.13310.1	2	0.999616
PB.13316.3	2	0.749353
PB.13325.1	2	0.99399
PB.13413.2	2	0.999988
PB.13457.4	2	0.966487
PB.13463.1	2	0.988656
PB.13490.3	2	0.999957
PB.13490.4	2	0.905511
PB.13490.6	2	0.924075
PB.13520.4	2	0.634273
PB.13535.11	2	0.97882
PB.13535.2	2	0.764569
PB.13535.5	2	0.996735
PB.13535.7	2	0.983861
PB.13560.1	2	0.794784
PB.13561.1	2	0.998669
PB.13584.2	2	0.675299
PB.13620.1	2	0.998552
PB.13640.8	2	0.998676
PB.13641.1	2	0.90046
PB.13685.3	2	0.766527
PB.137.1	2	0.786848
PB.13754.2	2	0.990186
PB.13774.3	2	0.913679
PB.13778.2	2	0.999585
PB.13784.1	2	0.99038
PB.13887.3	2	0.846396
PB.13899.6	2	0.750602
PB.13899.8	2	0.944026
PB.13977.1	2	0.999968
PB.140.1	2	0.999849
PB.14077.2	2	0.715918
PB.14105.1	2	0.952273
PB.14119.4	2	0.921611
PB.14132.3	2	0.998798
PB.14224.1	2	0.551034
PB.14279.2	2	0.995791
PB.14305.3	2	0.729726
PB.14383.3	2	0.862631
PB.14386.4	2	0.882895
PB.14679.4	2	0.995802
PB.14707.5	2	0.98985
PB.14727.1	2	0.959814
PB.14752.2	2	0.564102
PB.14847.2	2	0.985809
PB.1498.5	2	0.952246
PB.1500.1	2	0.533635
PB.15060.3	2	0.989796
PB.15205.2	2	0.996841
PB.1522.3	2	0.925457
PB.15263.2	2	0.981284
PB.153.1	2	0.999998
PB.15309.1	2	0.989569
PB.15363.4	2	0.924037
PB.15375.1	2	0.609367
PB.15403.1	2	0.692642
PB.15493.4	2	0.697389
PB.15515.3	2	0.637753
PB.15581.1	2	0.978858
PB.15591.1	2	0.681117
PB.1580.2	2	0.999305
PB.1656.1	2	0.574043
PB.1662.1	2	0.828829
PB.1724.4	2	0.932213
PB.1799.2	2	0.99877
PB.1800.1	2	0.991915
PB.1813.1	2	0.999996
PB.184.1	2	0.999942
PB.1864.2	2	0.847125
PB.1886.2	2	0.675507
PB.2028.2	2	0.604351
PB.2115.3	2	0.875757
PB.2119.2	2	1
PB.2172.24	2	0.880983
PB.2217.2	2	0.96867
PB.2217.8	2	0.721086
PB.2310.2	2	0.663612
PB.2394.3	2	0.700459
PB.2401.8	2	0.960889
PB.2412.2	2	0.989318
PB.2432.1	2	0.989459
PB.2473.2	2	0.600364
PB.2486.1	2	0.82296
PB.2489.1	2	0.567015
PB.255.1	2	0.572386
PB.2555.2	2	0.970949
PB.2584.4	2	0.56027
PB.260.3	2	0.981177
PB.2712.1	2	0.885916
PB.2760.2	2	0.997495
PB.2762.1	2	0.989994
PB.2796.2	2	0.874012
PB.2808.1	2	0.501711
PB.2817.6	2	0.942896
PB.2876.2	2	0.583091
PB.290.3	2	0.609825
PB.3011.2	2	0.997954
PB.3020.1	2	0.955702
PB.3024.8	2	0.903965
PB.3064.1	2	0.996179
PB.3068.5	2	0.715722
PB.3154.1	2	0.644499
PB.3276.6	2	0.99995
PB.3276.9	2	0.800824
PB.3302.2	2	0.88305
PB.3329.3	2	0.654133
PB.3338.4	2	0.765461
PB.3354.3	2	0.976901
PB.3480.1	2	0.533553
PB.3481.10	2	0.999984
PB.3518.5	2	0.953679
PB.3539.4	2	0.999925
PB.3544.2	2	0.99472
PB.3585.3	2	0.97014
PB.3590.4	2	0.53932
PB.3594.2	2	0.999901
PB.3596.1	2	0.889749
PB.3647.5	2	0.999233
PB.3654.2	2	0.979464
PB.3683.8	2	0.999995
PB.3700.1	2	0.999263
PB.373.4	2	0.970119
PB.3732.5	2	0.957759
PB.3741.4	2	0.993448
PB.3750.1	2	0.683175
PB.3778.1	2	0.662673
PB.3808.2	2	0.612536
PB.3813.4	2	0.567748
PB.3839.2	2	0.979566
PB.3839.4	2	0.985726
PB.3861.3	2	0.998061
PB.3890.2	2	1
PB.3890.4	2	0.983316
PB.3989.8	2	0.942804
PB.3995.3	2	0.942743
PB.4034.9	2	0.675828
PB.4038.2	2	0.946752
PB.4059.2	2	0.998619
PB.4059.4	2	0.697949
PB.4115.3	2	0.96218
PB.4126.1	2	0.645274
PB.4158.2	2	0.856528
PB.4175.1	2	0.918199
PB.4175.10	2	0.987421
PB.4175.4	2	0.89373
PB.4176.1	2	0.552272
PB.4205.4	2	0.898689
PB.4219.8	2	0.849488
PB.4235.1	2	0.999761
PB.4268.1	2	0.842402
PB.4288.1	2	0.993605
PB.4295.1	2	0.825999
PB.4299.3	2	0.982375
PB.4358.2	2	0.999774
PB.4392.1	2	0.994032
PB.4392.6	2	0.99926
PB.4426.2	2	0.988165
PB.4439.4	2	0.804336
PB.4545.1	2	0.962615
PB.4546.7	2	0.835721
PB.4560.1	2	0.990849
PB.4571.4	2	0.720339
PB.4581.3	2	0.783983
PB.4629.2	2	0.613557
PB.4789.2	2	0.923826
PB.4790.6	2	0.842825
PB.4790.9	2	0.882492
PB.4837.4	2	0.996815
PB.4854.3	2	0.794475
PB.4854.4	2	0.964746
PB.4906.2	2	0.705962
PB.4924.2	2	0.9963
PB.4949.1	2	0.998784
PB.4967.3	2	0.919653
PB.4971.6	2	0.823891
PB.5005.2	2	0.984863
PB.501.3	2	0.84286
PB.5099.2	2	0.669583
PB.5099.3	2	0.999901
PB.5143.1	2	0.996133
PB.5181.1	2	0.903592
PB.52.1	2	0.999961
PB.5200.1	2	0.99755
PB.5245.2	2	0.924471
PB.5248.1	2	0.800955
PB.5248.6	2	0.552537
PB.5249.2	2	0.986252
PB.5265.2	2	0.794357
PB.5297.3	2	0.544652
PB.5304.2	2	0.635133
PB.5304.3	2	0.985915
PB.5305.2	2	0.554653
PB.5307.8	2	0.915801
PB.5411.4	2	0.967652
PB.543.1	2	0.997233
PB.5521.1	2	0.708926
PB.554.2	2	0.52625
PB.5557.3	2	0.999911
PB.5583.2	2	0.986508
PB.5631.3	2	0.710442
PB.5674.1	2	0.727403
PB.5680.1	2	0.943091
PB.5736.2	2	0.721138
PB.5737.1	2	0.998832
PB.5816.5	2	0.86443
PB.5842.3	2	0.999925
PB.5903.2	2	0.980978
PB.5923.1	2	0.552535
PB.599.1	2	0.959101
PB.5992.4	2	0.985382
PB.611.1	2	0.999857
PB.6182.4	2	0.572755
PB.6188.3	2	0.99923
PB.6197.6	2	0.999193
PB.6201.2	2	0.82327
PB.6300.3	2	0.770339
PB.6325.6	2	0.999998
PB.633.5	2	0.995919
PB.6335.2	2	0.699806
PB.6346.1	2	0.997837
PB.6371.1	2	0.769406
PB.6384.2	2	0.909744
PB.6400.1	2	0.983125
PB.6400.4	2	0.99414
PB.6402.4	2	0.932602
PB.6405.12	2	0.874636
PB.6407.4	2	0.883708
PB.6415.2	2	0.996972
PB.6475.1	2	0.744305
PB.6482.3	2	0.667723
PB.6515.2	2	0.581987
PB.6533.3	2	0.937397
PB.6572.3	2	0.989199
PB.6572.6	2	0.92846
PB.6585.4	2	0.977575
PB.661.2	2	0.57228
PB.6653.5	2	0.682523
PB.6672.1	2	0.888199
PB.6672.2	2	0.999937
PB.6682.3	2	0.936405
PB.6686.3	2	0.95536
PB.6694.2	2	0.998813
PB.6722.1	2	0.667668
PB.6747.1	2	0.654747
PB.6788.2	2	0.990983
PB.6818.1	2	0.690829
PB.6818.2	2	0.791343
PB.6846.2	2	0.510101
PB.6849.1	2	0.855884
PB.6849.3	2	0.863663
PB.6849.7	2	0.822717
PB.6850.7	2	0.959609
PB.6891.2	2	0.99003
PB.6935.1	2	0.996889
PB.7017.4	2	0.99918
PB.7033.2	2	0.739625
PB.7034.4	2	0.999978
PB.7072.1	2	0.956902
PB.7138.1	2	0.718876
PB.7138.4	2	0.991469
PB.7201.18	2	0.992133
PB.721.3	2	0.999992
PB.7228.1	2	0.782656
PB.7250.1	2	0.996292
PB.7259.1	2	0.999286
PB.7259.2	2	0.999935
PB.7299.1	2	0.881507
PB.7299.2	2	0.977075
PB.7376.10	2	0.558201
PB.7429.1	2	0.978011
PB.7482.10	2	0.952621
PB.7507.4	2	0.999933
PB.7513.5	2	0.982153
PB.7513.8	2	0.994226
PB.7515.4	2	0.599088
PB.7605.2	2	0.851424
PB.7614.5	2	0.73172
PB.7617.6	2	0.996168
PB.7688.3	2	0.994621
PB.7715.1	2	0.821603
PB.7736.1	2	0.879244
PB.7769.3	2	0.963585
PB.78.1	2	0.993551
PB.7804.2	2	0.955391
PB.7821.5	2	0.999468
PB.7885.1	2	0.999877
PB.7924.3	2	0.996796
PB.7988.2	2	0.923985
PB.8010.1	2	0.99905
PB.8013.1	2	0.999999
PB.8015.1	2	0.947311
PB.8022.2	2	0.882811
PB.8027.5	2	0.994448
PB.8027.6	2	0.99864
PB.8038.1	2	0.995902
PB.8090.8	2	0.544801
PB.8166.3	2	0.999797
PB.8232.3	2	0.998182
PB.8240.2	2	0.503749
PB.8249.2	2	0.854132
PB.838.1	2	0.999832
PB.8459.2	2	0.918655
PB.8475.1	2	0.98842
PB.8540.13	2	0.995067
PB.8540.2	2	0.928231
PB.8540.4	2	0.525483
PB.8559.2	2	0.973019
PB.8559.6	2	0.974108
PB.8584.5	2	0.990121
PB.8591.11	2	0.531384
PB.8662.1	2	0.592908
PB.8662.13	2	0.807584
PB.8669.2	2	0.840531
PB.8692.1	2	0.756789
PB.8759.1	2	0.546987
PB.8769.1	2	0.986764
PB.8852.3	2	0.999808
PB.8921.1	2	0.853328
PB.8939.3	2	0.730595
PB.9020.1	2	0.914961
PB.905.4	2	0.743548
PB.9058.2	2	0.994834
PB.9075.7	2	0.750028
PB.9099.5	2	0.999289
PB.9104.14	2	0.917389
PB.9109.3	2	0.976499
PB.9194.5	2	0.999998
PB.9204.6	2	0.95279
PB.9246.3	2	0.96073
PB.9276.1	2	0.904445
PB.9293.2	2	0.993908
PB.9347.3	2	0.63044
PB.9347.4	2	0.821468
PB.9352.14	2	0.999803
PB.9352.25	2	0.999931
PB.9375.2	2	0.999759
PB.9380.1	2	0.565474
PB.9382.1	2	0.643502
PB.9435.1	2	0.567105
PB.9509.3	2	0.736775
PB.9509.4	2	0.999691
PB.9509.5	2	0.911457
PB.9521.3	2	0.999977
PB.9533.1	2	0.672457
PB.9554.3	2	0.999941
PB.9575.1	2	0.999994
PB.960.1	2	0.857245
PB.9666.1	2	0.965064
PB.9681.4	2	0.852138
PB.9797.2	2	0.666987
PB.9797.3	2	0.998431
PB.9810.1	2	0.993049
PB.9821.2	2	0.999995
PB.9862.1	2	0.985561
PB.9865.2	2	0.988538
PB.9905.2	2	0.999534
PB.9911.6	2	0.92725
PB.9921.1	2	0.960747
PB.9928.1	2	0.833733
PB.996.1	2	0.609109
PB.9981.4	2	0.996564
PB.999.1	2	0.600687
Pbr000394.1	2	0.741235
Pbr000601.7	2	0.998696
Pbr000648.1	2	0.999715
Pbr000728.1	2	0.931726
Pbr000734.1	2	0.936386
Pbr000782.1	2	0.93364
Pbr000964.1	2	0.825072
Pbr001290.1	2	0.806111
Pbr001614.1	2	0.995479
Pbr001879.1	2	0.842151
Pbr002193.1	2	0.999983
Pbr002276.1	2	0.73679
Pbr002373.1	2	0.972546
Pbr002516.1	2	0.839369
Pbr002731.1	2	0.602656
Pbr002749.2	2	1
Pbr003081.1	2	0.978973
Pbr003312.1	2	0.869832
Pbr003367.1	2	0.807256
Pbr003535.2	2	0.990465
Pbr003737.1	2	0.822191
Pbr003828.1	2	0.986097
Pbr003989.1	2	0.969641
Pbr004068.1	2	0.51221
Pbr004310.1	2	0.997829
Pbr004311.1	2	0.999876
Pbr004487.1	2	0.631623
Pbr005107.1	2	0.898379
Pbr005247.1	2	0.98922
Pbr005300.1	2	0.934935
Pbr005820.1	2	0.813326
Pbr005839.1	2	0.988415
Pbr005898.2	2	0.999995
Pbr006008.1	2	0.999785
Pbr006178.1	2	0.757823
Pbr006628.1	2	0.652764
Pbr006791.1	2	0.999817
Pbr006979.1	2	0.803494
Pbr007195.1	2	0.999992
Pbr007198.1	2	0.999276
Pbr007266.1	2	0.521917
Pbr007307.1	2	0.999996
Pbr007402.1	2	0.597536
Pbr007489.3	2	0.719084
Pbr007649.1	2	0.985879
Pbr007940.1	2	0.995637
Pbr008015.1	2	0.59813
Pbr008131.1	2	0.690013
Pbr008295.1	2	0.968056
Pbr008422.1	2	0.996054
Pbr008774.1	2	0.97612
Pbr008919.1	2	0.848208
Pbr009237.1	2	0.999103
Pbr009726.1	2	0.987397
Pbr009862.1	2	0.57407
Pbr009873.1	2	0.933841
Pbr010161.1	2	0.829942
Pbr010230.1	2	0.95064
Pbr010239.1	2	0.999538
Pbr010247.1	2	0.740496
Pbr010275.2	2	0.985194
Pbr010528.1	2	0.999781
Pbr010664.1	2	0.626116
Pbr010741.1	2	0.998244
Pbr010805.1	2	0.512304
Pbr010912.1	2	0.604725
Pbr010919.1	2	0.999927
Pbr010941.1	2	0.865589
Pbr011077.1	2	0.724067
Pbr011083.1	2	0.807181
Pbr011163.1	2	0.96492
Pbr011445.1	2	0.99644
Pbr011502.1	2	0.968325
Pbr011705.1	2	0.824299
Pbr011714.1	2	0.997435
Pbr011842.2	2	0.98756
Pbr011928.1	2	0.999978
Pbr011958.2	2	0.752595
Pbr011966.1	2	0.568997
Pbr012016.1	2	0.815776
Pbr012123.1	2	0.999774
Pbr012175.1	2	0.976571
Pbr012205.3	2	0.552999
Pbr012234.1	2	0.975177
Pbr012455.1	2	0.987657
Pbr012568.1	2	0.999885
Pbr012585.1	2	0.878912
Pbr012698.1	2	0.675055
Pbr012718.1	2	0.970347
Pbr012834.1	2	0.620226
Pbr012898.1	2	0.721815
Pbr012951.1	2	0.99811
Pbr013015.1	2	0.985835
Pbr013196.1	2	0.752781
Pbr013197.1	2	0.804175
Pbr013249.1	2	0.929326
Pbr013436.1	2	0.999715
Pbr013464.2	2	0.785039
Pbr013975.1	2	0.774477
Pbr014470.1	2	0.876713
Pbr014578.1	2	0.999811
Pbr014611.1	2	0.934963
Pbr014620.1	2	0.741772
Pbr014621.1	2	0.993904
Pbr014795.1	2	0.649308
Pbr014865.1	2	0.994262
Pbr014880.1	2	0.955805
Pbr015010.1	2	0.83981
Pbr015037.4	2	0.99887
Pbr015125.1	2	0.952535
Pbr015189.1	2	0.868098
Pbr015190.1	2	0.999336
Pbr015298.1	2	0.999996
Pbr015421.1	2	0.60542
Pbr015506.1	2	0.998945
Pbr015508.1	2	0.999729
Pbr015572.1	2	0.812675
Pbr015690.1	2	0.916276
Pbr015800.1	2	0.996682
Pbr015948.1	2	0.954909
Pbr015955.1	2	0.80629
Pbr016007.1	2	0.967135
Pbr016096.1	2	0.943918
Pbr016213.1	2	0.999795
Pbr016257.1	2	0.99711
Pbr016530.1	2	0.998227
Pbr016574.1	2	0.999145
Pbr016831.1	2	0.885093
Pbr017091.1	2	0.901736
Pbr017183.1	2	0.999971
Pbr017348.1	2	0.636794
Pbr017350.1	2	0.987184
Pbr017420.1	2	0.966087
Pbr017779.2	2	0.995225
Pbr017845.1	2	0.736685
Pbr017886.1	2	0.997353
Pbr018101.1	2	0.999999
Pbr018129.1	2	0.963265
Pbr018176.1	2	0.995577
Pbr018195.1	2	0.973075
Pbr018341.1	2	0.978549
Pbr018353.1	2	0.999933
Pbr018393.1	2	0.986035
Pbr018425.1	2	0.999962
Pbr018587.1	2	0.998348
Pbr018601.1	2	0.999986
Pbr018630.1	2	0.925298
Pbr018712.1	2	0.514006
Pbr018784.1	2	0.946526
Pbr018941.1	2	0.999634
Pbr019024.1	2	0.998235
Pbr019141.1	2	0.51564
Pbr019270.1	2	0.768492
Pbr019530.1	2	0.98067
Pbr019679.1	2	0.996147
Pbr019712.2	2	0.517036
Pbr020014.1	2	0.999808
Pbr020231.1	2	0.858658
Pbr020268.1	2	0.999616
Pbr020348.1	2	0.66628
Pbr020355.2	2	0.961973
Pbr020530.1	2	0.679537
Pbr020664.1	2	0.660335
Pbr020872.1	2	0.995308
Pbr021254.1	2	0.999938
Pbr021304.1	2	0.999629
Pbr021310.1	2	0.983618
Pbr021350.1	2	0.983167
Pbr021437.1	2	0.999997
Pbr021456.1	2	0.908959
Pbr021473.1	2	0.96218
Pbr021628.2	2	0.998815
Pbr021642.1	2	0.541632
Pbr021894.1	2	0.660913
Pbr021905.1	2	0.999956
Pbr021970.1	2	0.959867
Pbr022075.1	2	0.936205
Pbr022120.1	2	0.995872
Pbr022290.1	2	0.999973
Pbr022684.1	2	0.989856
Pbr022803.1	2	0.999954
Pbr022928.1	2	0.914174
Pbr022970.1	2	0.889006
Pbr023207.1	2	0.809373
Pbr023497.1	2	0.992527
Pbr023631.1	2	0.953772
Pbr023637.1	2	0.998968
Pbr023772.1	2	0.602673
Pbr023773.1	2	0.508643
Pbr023793.1	2	0.999994
Pbr023849.1	2	0.636305
Pbr023965.1	2	0.985893
Pbr024008.1	2	0.75289
Pbr024040.1	2	0.993659
Pbr024060.1	2	0.89803
Pbr024515.1	2	0.999636
Pbr024687.1	2	0.776169
Pbr024739.1	2	0.999991
Pbr024955.1	2	0.542873
Pbr024987.1	2	0.784149
Pbr025165.2	2	0.651659
Pbr025198.1	2	0.828641
Pbr025482.1	2	0.999403
Pbr025514.1	2	0.985903
Pbr025593.1	2	0.991358
Pbr025641.2	2	0.522978
Pbr025844.1	2	0.86166
Pbr025873.1	2	0.968809
Pbr025967.1	2	0.999286
Pbr026207.1	2	0.527471
Pbr026234.1	2	0.592747
Pbr026256.1	2	0.975054
Pbr026287.1	2	0.996699
Pbr026684.1	2	0.716651
Pbr026776.1	2	0.883115
Pbr026789.1	2	0.878809
Pbr026860.1	2	0.771125
Pbr026911.1	2	0.959985
Pbr026979.1	2	0.999872
Pbr027100.1	2	0.880564
Pbr027388.1	2	0.832727
Pbr027437.1	2	0.966303
Pbr027554.1	2	0.914451
Pbr027676.1	2	0.975005
Pbr027789.1	2	0.981266
Pbr027930.1	2	0.958267
Pbr027938.1	2	0.99899
Pbr028180.1	2	0.689489
Pbr028207.1	2	0.738367
Pbr028231.1	2	0.999733
Pbr028279.1	2	0.647882
Pbr028284.1	2	0.999859
Pbr028303.1	2	0.962137
Pbr028367.1	2	0.549914
Pbr028556.1	2	0.787459
Pbr028946.1	2	0.897392
Pbr029028.1	2	0.99996
Pbr029142.2	2	0.999662
Pbr029367.1	2	0.996535
Pbr029379.1	2	0.853454
Pbr029454.1	2	0.74405
Pbr029513.1	2	0.891217
Pbr029551.1	2	0.999956
Pbr029593.1	2	0.839066
Pbr029656.1	2	0.971239
Pbr029704.1	2	0.977372
Pbr029787.1	2	0.548523
Pbr029788.1	2	0.556795
Pbr029878.1	2	0.997029
Pbr030199.2	2	0.999846
Pbr030437.2	2	0.697669
Pbr030533.1	2	0.736381
Pbr030834.1	2	0.665379
Pbr031274.1	2	0.623689
Pbr031454.1	2	0.992073
Pbr031628.1	2	0.998618
Pbr031701.1	2	0.775869
Pbr031895.1	2	0.997712
Pbr032079.1	2	0.992503
Pbr032256.1	2	0.99209
Pbr032295.1	2	0.997416
Pbr032309.1	2	0.929737
Pbr032342.1	2	0.964226
Pbr032484.1	2	0.999991
Pbr032520.1	2	0.989862
Pbr032634.2	2	0.719
Pbr032812.1	2	0.985445
Pbr032817.1	2	0.655905
Pbr032840.1	2	0.720012
Pbr032989.1	2	0.995011
Pbr033210.1	2	0.800817
Pbr033264.1	2	0.821404
Pbr033651.1	2	0.986247
Pbr033712.1	2	0.701561
Pbr033948.1	2	0.999027
Pbr034056.1	2	0.596729
Pbr034586.1	2	0.981171
Pbr034789.1	2	0.849274
Pbr034816.1	2	0.999999
Pbr034980.1	2	0.999895
Pbr035128.1	2	0.99885
Pbr035358.1	2	0.993137
Pbr035537.1	2	0.999498
Pbr035618.1	2	0.89414
Pbr036205.2	2	0.991491
Pbr036215.1	2	0.967242
Pbr036271.3	2	0.719115
Pbr036284.1	2	0.862472
Pbr036438.1	2	0.523237
Pbr036630.1	2	0.999106
Pbr036640.1	2	0.997897
Pbr036645.1	2	0.829817
Pbr036737.1	2	0.99463
Pbr036806.1	2	0.999671
Pbr036906.1	2	0.948794
Pbr036910.1	2	0.977124
Pbr037092.1	2	0.997418
Pbr037258.1	2	0.992324
Pbr037352.1	2	0.97842
Pbr037437.1	2	0.999952
Pbr037511.1	2	0.935346
Pbr037607.1	2	0.987857
Pbr037933.1	2	0.566549
Pbr038093.1	2	0.984057
Pbr038111.1	2	0.739675
Pbr038126.1	2	0.733171
Pbr038230.1	2	0.999952
Pbr038453.1	2	0.546049
Pbr038543.3	2	0.998893
Pbr038548.1	2	0.9595
Pbr038748.1	2	0.999073
Pbr038759.1	2	0.82624
Pbr039148.1	2	0.999991
Pbr039196.1	2	0.968662
Pbr039283.1	2	0.999999
Pbr039625.1	2	0.638394
Pbr039740.1	2	0.999998
Pbr039795.1	2	0.999426
Pbr040007.1	2	0.656313
Pbr040111.1	2	0.988037
Pbr040358.1	2	0.503398
Pbr040373.2	2	0.628548
Pbr040418.1	2	0.936037
Pbr040446.1	2	0.946272
Pbr040607.1	2	0.999972
Pbr040776.1	2	0.999781
Pbr040886.1	2	0.541365
Pbr040910.1	2	0.999955
Pbr041049.1	2	0.77045
Pbr041075.1	2	0.999999
Pbr041419.1	2	0.99935
Pbr041428.3	2	0.996443
Pbr041505.1	2	0.870658
Pbr041545.1	2	0.627407
Pbr041637.1	2	0.990394
Pbr041683.1	2	0.584941
Pbr041726.1	2	0.999997
Pbr041781.1	2	0.860826
Pbr041791.1	2	0.999207
Pbr041905.1	2	0.99813
Pbr042083.2	2	0.999884
Pbr042113.1	2	0.994663
Pbr042283.1	2	0.81251
Pbr042395.2	2	0.99998
Pbr042400.1	2	0.951939
Pbr042713.1	2	0.726932
Pbr042733.1	2	0.839697
Pbr042734.1	2	0.999993
PB.10017.1	3	0.930113
PB.1002.7	3	0.995217
PB.10080.1	3	0.998254
PB.10147.1	3	0.999773
PB.10147.3	3	0.71819
PB.102.5	3	0.902721
PB.10225.1	3	0.902156
PB.1024.2	3	0.764932
PB.10241.1	3	0.845541
PB.1026.3	3	0.925313
PB.10324.4	3	0.572361
PB.1034.1	3	0.579791
PB.10354.1	3	0.785701
PB.10354.5	3	0.536993
PB.10357.1	3	0.657148
PB.10357.23	3	0.999951
PB.10375.1	3	0.876166
PB.10379.2	3	0.607351
PB.10399.2	3	0.796853
PB.10410.1	3	0.906997
PB.10524.2	3	0.8313
PB.10540.1	3	0.999269
PB.10574.2	3	0.999986
PB.10576.1	3	0.998428
PB.10576.2	3	0.633575
PB.10605.29	3	0.826983
PB.10629.2	3	0.665675
PB.1063.1	3	0.803075
PB.10653.1	3	0.99533
PB.10676.4	3	1
PB.1069.1	3	0.997752
PB.10754.3	3	0.81639
PB.10760.1	3	0.96986
PB.10768.17	3	0.990989
PB.10938.7	3	0.991174
PB.10939.2	3	0.760662
PB.10962.3	3	0.998369
[truncated: 15,236 more rows]

## Sheet: Table S6
SET	ID
Set1	PB.12407.2
Set1	PB.13837.1
Set1	PB.9625.2
Set1	PB.9632.2
Set1	PB.10823.1
Set1	PB.10967.1
Set1	PB.1250.1
Set1	PB.13964.1
Set1	PB.1578.5
Set1	PB.3097.1
Set1	PB.314.4
Set1	PB.3499.1
Set1	PB.3918.1
Set1	PB.4576.2
Set1	PB.4665.1
Set1	PB.7094.1
Set1	Pbr008374.1
Set1	Pbr013510.1
Set1	Pbr013965.1
Set1	Pbr016840.2
Set1	Pbr020121.1
Set1	Pbr025954.1
Set1	Pbr033523.1
Set1	Pbr040441.1
Set1	Pbr042281.1
Set1	PB.15481.1
Set1	PB.8323.2
Set1	PB.8693.1
Set1	Pbr003037.1
Set1	Pbr009682.1
Set1	Pbr012878.1
Set1	Pbr023853.1
Set1	PB.12964.1
Set1	PB.13387.9
Set1	PB.14173.2
Set1	PB.5580.1
Set1	PB.6347.1
Set1	PB.6580.7
Set1	PB.9459.1
Set1	Pbr005814.1
Set1	Pbr009095.1
Set1	Pbr010846.1
Set1	Pbr013874.1
Set1	Pbr016269.1
Set1	Pbr021956.1
Set1	Pbr024298.1
Set1	Pbr032330.1
Set1	Pbr035914.1
Set1	Pbr039136.1
Set1	Pbr041412.1
Set1	Pbr042066.1
Set1	PB.10123.3
Set1	PB.10357.11
Set1	PB.10454.1
Set1	PB.10615.3
Set1	PB.10663.1
Set1	PB.10808.3
Set1	PB.10896.1
Set1	PB.10896.4
Set1	PB.11029.1
Set1	PB.11233.1
Set1	PB.11638.3
Set1	PB.12286.2
Set1	PB.124.3
Set1	PB.12599.29
Set1	PB.12699.5
Set1	PB.127.3
Set1	PB.12714.1
Set1	PB.12845.1
Set1	PB.12865.1
Set1	PB.12901.1
Set1	PB.12919.3
Set1	PB.12991.5
Set1	PB.1328.1
Set1	PB.13408.1
Set1	PB.13441.3
Set1	PB.13489.1
Set1	PB.13578.2
Set1	PB.13583.3
Set1	PB.13860.2
Set1	PB.14089.1
Set1	PB.14112.1
Set1	PB.14160.1
Set1	PB.142.1
Set1	PB.142.2
Set1	PB.1436.1
Set1	PB.14450.2
Set1	PB.14833.6
Set1	PB.15119.6
Set1	PB.15271.2
Set1	PB.1944.2
Set1	PB.1972.1
Set1	PB.2192.1
Set1	PB.2218.3
Set1	PB.2281.2
Set1	PB.2354.1
Set1	PB.2472.1
Set1	PB.2567.1
Set1	PB.2754.1
Set1	PB.2886.1
Set1	PB.2927.2
Set1	PB.2981.1
Set1	PB.3075.3
Set1	PB.3262.2
Set1	PB.3538.2
Set1	PB.3683.1
Set1	PB.3723.6
Set1	PB.3752.3
Set1	PB.3837.1
Set1	PB.3928.1
Set1	PB.4004.1
Set1	PB.4096.14
Set1	PB.4135.3
Set1	PB.43.2
Set1	PB.430.1
Set1	PB.433.1
Set1	PB.4364.2
Set1	PB.4384.2
Set1	PB.4527.2
Set1	PB.4545.7
Set1	PB.4571.3
Set1	PB.4875.2
Set1	PB.4890.3
Set1	PB.501.1
Set1	PB.5245.17
Set1	PB.5245.18
Set1	PB.5245.7
Set1	PB.5249.8
Set1	PB.5394.3
Set1	PB.549.1
Set1	PB.5518.2
Set1	PB.5706.1
Set1	PB.6039.2
Set1	PB.6152.7
Set1	PB.6197.11
Set1	PB.6300.1
Set1	PB.6370.4
Set1	PB.6380.4
Set1	PB.6395.4
Set1	PB.6435.1
Set1	PB.6527.2
Set1	PB.6527.4
Set1	PB.6570.2
Set1	PB.6686.5
Set1	PB.6890.1
Set1	PB.6999.1
Set1	PB.6999.5
Set1	PB.6999.6
Set1	PB.7113.5
Set1	PB.7204.2
Set1	PB.7419.2
Set1	PB.7438.3
Set1	PB.7443.1
Set1	PB.7505.1
Set1	PB.7576.2
Set1	PB.7779.1
Set1	PB.7901.4
Set1	PB.8277.2
Set1	PB.8338.7
Set1	PB.8341.1
Set1	PB.8566.1
Set1	PB.8602.8
Set1	PB.8620.2
Set1	PB.8643.7
Set1	PB.8827.1
Set1	PB.8911.3
Set1	PB.8959.7
Set1	PB.9097.1
Set1	PB.9146.2
Set1	PB.9281.4
Set1	PB.9291.4
Set1	PB.9497.3
Set1	PB.9721.1
Set1	PB.9721.3
Set1	PB.9722.1
Set1	PB.9898.1
Set1	Pbr000296.1
Set1	Pbr000694.1
Set1	Pbr000768.2
Set1	Pbr002075.1
Set1	Pbr004402.1
Set1	Pbr005122.1
Set1	Pbr005906.1
Set1	Pbr006400.1
Set1	Pbr007215.1
Set1	Pbr007223.1
Set1	Pbr008370.1
Set1	Pbr009000.1
Set1	Pbr010245.1
Set1	Pbr011037.1
Set1	Pbr012159.1
Set1	Pbr012323.1
Set1	Pbr013867.2
Set1	Pbr015123.1
Set1	Pbr015483.1
Set1	Pbr016672.1
Set1	Pbr018117.1
Set1	Pbr018418.1
Set1	Pbr018551.1
Set1	Pbr018954.1
Set1	Pbr019452.1
Set1	Pbr019528.1
Set1	Pbr019837.1
Set1	Pbr020883.1
Set1	Pbr021529.2
Set1	Pbr022038.1
Set1	Pbr022068.1
Set1	Pbr022095.1
Set1	Pbr022145.1
Set1	Pbr023163.1
Set1	Pbr023409.1
Set1	Pbr023912.1
Set1	Pbr024702.2
Set1	Pbr025054.1
Set1	Pbr025806.1
Set1	Pbr026043.1
Set1	Pbr026550.1
Set1	Pbr026758.1
Set1	Pbr028470.1
Set1	Pbr028517.1
Set1	Pbr030323.1
Set1	Pbr031090.1
Set1	Pbr031932.2
Set1	Pbr032938.1
Set1	Pbr033381.1
Set1	Pbr033449.1
Set1	Pbr034794.1
Set1	Pbr035272.1
Set1	Pbr035503.1
Set1	Pbr035757.1
Set1	Pbr036998.1
Set1	Pbr037058.1
Set1	Pbr037060.2
Set1	Pbr037387.1
Set1	Pbr037410.1
Set1	Pbr037470.1
Set1	Pbr038365.2
Set1	Pbr038552.1
Set1	Pbr038975.1
Set1	Pbr040466.1
Set1	Pbr041576.1
Set1	Pbr042307.1
Set1	PB.10001.1
Set1	PB.10007.5
Set1	PB.10007.6
Set1	PB.10007.8
Set1	PB.10093.1
Set1	PB.10104.2
Set1	PB.10142.1
Set1	PB.10229.1
Set1	PB.10240.5
Set1	PB.10321.1
Set1	PB.10363.2
Set1	PB.10363.3
Set1	PB.10366.4
Set1	PB.10366.5
Set1	PB.10373.1
Set1	PB.10373.3
Set1	PB.10471.1
Set1	PB.10544.1
Set1	PB.10567.1
Set1	PB.10567.2
Set1	PB.10569.1
Set1	PB.10569.2
Set1	PB.1064.2
Set1	PB.10654.1
Set1	PB.10663.3
Set1	PB.10689.1
Set1	PB.10689.8
Set1	PB.10729.1
Set1	PB.10729.2
Set1	PB.10825.1
Set1	PB.10851.1
Set1	PB.10946.1
Set1	PB.10946.2
Set1	PB.1096.2
Set1	PB.10968.1
Set1	PB.10968.2
Set1	PB.11029.2
Set1	PB.11130.2
Set1	PB.11150.1
Set1	PB.11150.3
Set1	PB.11185.1
Set1	PB.11185.2
Set1	PB.11310.1
Set1	PB.11312.23
Set1	PB.11312.24
Set1	PB.11315.1
Set1	PB.11336.1
Set1	PB.11360.1
Set1	PB.11390.1
Set1	PB.11390.3
Set1	PB.11390.5
Set1	PB.11390.6
Set1	PB.11396.1
Set1	PB.11396.3
Set1	PB.11426.1
Set1	PB.11494.1
Set1	PB.11579.1
Set1	PB.11587.2
Set1	PB.11587.3
Set1	PB.11630.1
Set1	PB.11672.2
Set1	PB.11731.1
Set1	PB.11754.2
Set1	PB.11758.1
Set1	PB.1176.1
Set1	PB.11764.4
Set1	PB.11798.2
Set1	PB.11813.1
Set1	PB.11829.1
Set1	PB.11829.2
Set1	PB.11829.4
Set1	PB.11856.2
Set1	PB.11872.1
Set1	PB.11953.2
Set1	PB.12153.1
Set1	PB.12165.1
Set1	PB.12165.2
Set1	PB.1220.1
Set1	PB.12207.1
Set1	PB.12245.3
Set1	PB.12247.2
Set1	PB.12256.2
Set1	PB.1226.1
Set1	PB.12278.1
Set1	PB.12282.1
Set1	PB.12295.1
Set1	PB.12363.2
Set1	PB.12377.1
Set1	PB.124.1
Set1	PB.12414.1
Set1	PB.12440.4
Set1	PB.12440.5
Set1	PB.12469.1
Set1	PB.12542.2
Set1	PB.12642.2
Set1	PB.12699.1
Set1	PB.12882.1
Set1	PB.12904.11
Set1	PB.12933.1
Set1	PB.12938.1
Set1	PB.12979.1
Set1	PB.12998.1
Set1	PB.1300.1
Set1	PB.13005.2
Set1	PB.13011.2
Set1	PB.13073.2
Set1	PB.131.1
Set1	PB.131.2
Set1	PB.13137.5
Set1	PB.1315.1
Set1	PB.13175.1
Set1	PB.13175.2
Set1	PB.13306.1
Set1	PB.13307.2
Set1	PB.13352.2
Set1	PB.13406.1
Set1	PB.13408.2
Set1	PB.13431.1
Set1	PB.13523.1
Set1	PB.13523.2
Set1	PB.13523.4
Set1	PB.13523.5
Set1	PB.13524.1
Set1	PB.13549.1
Set1	PB.13550.1
Set1	PB.13614.2
Set1	PB.13618.1
Set1	PB.13682.1
Set1	PB.13701.1
Set1	PB.13814.1
Set1	PB.13821.1
Set1	PB.13836.2
Set1	PB.13893.1
Set1	PB.13923.3
Set1	PB.13926.1
Set1	PB.1395.1
Set1	PB.13964.2
Set1	PB.13964.3
Set1	PB.14029.2
Set1	PB.14035.2
Set1	PB.14035.3
Set1	PB.14059.1
Set1	PB.14230.4
Set1	PB.14263.1
Set1	PB.14293.1
Set1	PB.14319.2
Set1	PB.14384.1
Set1	PB.14384.5
Set1	PB.14429.1
Set1	PB.14435.1
Set1	PB.1445.5
Set1	PB.14496.1
Set1	PB.14537.3
Set1	PB.14537.4
Set1	PB.14570.1
Set1	PB.14577.6
Set1	PB.14692.1
Set1	PB.14712.1
Set1	PB.14781.1
Set1	PB.1490.1
Set1	PB.14930.1
Set1	PB.15060.6
Set1	PB.15160.2
Set1	PB.15172.1
Set1	PB.15172.2
Set1	PB.15176.1
Set1	PB.15213.1
Set1	PB.15265.1
Set1	PB.15265.2
Set1	PB.15265.3
Set1	PB.15271.1
Set1	PB.1530.1
Set1	PB.1530.2
Set1	PB.15330.1
Set1	PB.15362.1
Set1	PB.15376.3
Set1	PB.15469.1
Set1	PB.15469.2
Set1	PB.15469.3
Set1	PB.15469.4
Set1	PB.15469.5
Set1	PB.15469.6
Set1	PB.15494.1
Set1	PB.15525.1
Set1	PB.15565.2
Set1	PB.15579.1
Set1	PB.15611.6
Set1	PB.15611.7
Set1	PB.1589.2
Set1	PB.1647.1
Set1	PB.168.1
Set1	PB.1708.2
Set1	PB.1708.6
Set1	PB.1717.2
Set1	PB.1756.1
Set1	PB.1794.2
Set1	PB.1794.3
Set1	PB.1807.2
Set1	PB.1807.3
Set1	PB.1844.1
Set1	PB.1906.2
Set1	PB.2041.1
Set1	PB.2041.2
Set1	PB.2041.5
Set1	PB.2045.2
Set1	PB.2071.1
Set1	PB.2122.1
Set1	PB.2130.8
Set1	PB.2172.10
Set1	PB.2172.5
Set1	PB.2178.1
Set1	PB.2191.3
Set1	PB.2208.1
Set1	PB.2218.4
Set1	PB.2219.1
Set1	PB.2260.1
Set1	PB.2261.1
Set1	PB.229.3
Set1	PB.23.1
Set1	PB.2302.1
Set1	PB.2303.1
Set1	PB.2303.2
Set1	PB.2320.1
Set1	PB.2329.2
Set1	PB.2329.4
Set1	PB.2343.1
Set1	PB.2377.1
Set1	PB.2378.1
Set1	PB.2378.2
Set1	PB.2440.1
Set1	PB.2448.2
Set1	PB.246.3
Set1	PB.2470.1
Set1	PB.2472.2
Set1	PB.2472.6
Set1	PB.2496.2
Set1	PB.2496.3
Set1	PB.2557.1
Set1	PB.2620.2
Set1	PB.2655.1
Set1	PB.2748.1
Set1	PB.2769.3
Set1	PB.280.1
Set1	PB.280.2
Set1	PB.2810.1
Set1	PB.2817.8
Set1	PB.2969.2
Set1	PB.2974.1
Set1	PB.299.1
Set1	PB.3052.2
Set1	PB.314.2
Set1	PB.314.3
Set1	PB.3170.3
Set1	PB.3231.3
Set1	PB.3238.1
Set1	PB.3238.2
Set1	PB.3244.1
Set1	PB.3274.2
Set1	PB.3325.1
Set1	PB.3325.2
Set1	PB.3352.2
Set1	PB.3396.1
Set1	PB.3486.1
Set1	PB.3499.2
Set1	PB.3499.4
Set1	PB.3683.9
Set1	PB.3723.2
Set1	PB.3723.3
Set1	PB.3723.4
Set1	PB.3723.7
Set1	PB.3726.1
Set1	PB.3763.2
Set1	PB.3872.1
Set1	PB.393.1
Set1	PB.3932.3
Set1	PB.3981.5
Set1	PB.4013.1
Set1	PB.4021.1
Set1	PB.4045.2
Set1	PB.4087.2
Set1	PB.4096.10
Set1	PB.4176.2
Set1	PB.4202.1
Set1	PB.4209.1
Set1	PB.4232.1
Set1	PB.4237.2
Set1	PB.4237.3
Set1	PB.4250.4
Set1	PB.427.1
Set1	PB.4302.1
Set1	PB.4302.2
Set1	PB.4313.1
Set1	PB.4339.1
Set1	PB.4363.1
Set1	PB.4430.1
Set1	PB.4507.1
Set1	PB.4524.1
Set1	PB.4561.2
Set1	PB.4579.1
Set1	PB.4579.2
Set1	PB.4585.1
Set1	PB.4654.1
Set1	PB.466.9
Set1	PB.4666.2
Set1	PB.4667.1
Set1	PB.468.4
Set1	PB.4875.6
Set1	PB.4882.2
Set1	PB.4890.1
Set1	PB.4899.2
Set1	PB.4912.1
Set1	PB.4937.1
Set1	PB.497.1
Set1	PB.4978.1
Set1	PB.5010.1
Set1	PB.5128.2
Set1	PB.5131.1
Set1	PB.5157.2
Set1	PB.5172.1
Set1	PB.5251.1
Set1	PB.528.1
Set1	PB.528.2
Set1	PB.5313.1
Set1	PB.5331.1
Set1	PB.5331.2
Set1	PB.5404.1
Set1	PB.5469.5
Set1	PB.5539.3
Set1	PB.5567.2
Set1	PB.5598.2
Set1	PB.5630.1
Set1	PB.5699.1
Set1	PB.5700.1
Set1	PB.5734.1
Set1	PB.5767.1
Set1	PB.5792.1
Set1	PB.5796.2
Set1	PB.5796.3
Set1	PB.5827.2
Set1	PB.5833.1
Set1	PB.593.2
Set1	PB.5930.1
Set1	PB.5962.1
Set1	PB.5966.5
Set1	PB.5966.6
Set1	PB.5993.1
Set1	PB.6008.1
Set1	PB.6023.2
Set1	PB.614.1
Set1	PB.6152.2
Set1	PB.6152.4
Set1	PB.6186.2
Set1	PB.6228.2
Set1	PB.6236.1
Set1	PB.6343.1
Set1	PB.6350.4
Set1	PB.6388.2
Set1	PB.6502.1
Set1	PB.6514.1
Set1	PB.6562.1
Set1	PB.6616.1
Set1	PB.662.1
Set1	PB.6633.2
Set1	PB.6633.3
Set1	PB.6650.2
Set1	PB.6651.1
Set1	PB.6685.2
Set1	PB.671.1
Set1	PB.6749.1
Set1	PB.6755.1
Set1	PB.6784.1
Set1	PB.6784.2
Set1	PB.6819.1
Set1	PB.6819.3
Set1	PB.6869.4
Set1	PB.6873.3
Set1	PB.6915.1
Set1	PB.6947.4
Set1	PB.6947.6
Set1	PB.6995.1
Set1	PB.6999.2
Set1	PB.6999.3
Set1	PB.6999.4
Set1	PB.6999.7
Set1	PB.7048.1
Set1	PB.7048.3
Set1	PB.7051.1
Set1	PB.7056.1
Set1	PB.7181.2
Set1	PB.7266.1
Set1	PB.7305.3
Set1	PB.7310.2
Set1	PB.7312.1
Set1	PB.733.1
Set1	PB.7383.2
Set1	PB.7406.2
Set1	PB.748.3
Set1	PB.7506.4
Set1	PB.753.1
Set1	PB.755.1
Set1	PB.7576.1
Set1	PB.7642.1
Set1	PB.7647.1
Set1	PB.7682.1
Set1	PB.7692.1
Set1	PB.7733.3
Set1	PB.7735.2
Set1	PB.7735.3
Set1	PB.7800.1
Set1	PB.7828.2
Set1	PB.7854.1
Set1	PB.7911.1
Set1	PB.7916.5
Set1	PB.8008.2
Set1	PB.8014.1
Set1	PB.803.2
Set1	PB.8047.2
Set1	PB.805.3
Set1	PB.8070.4
Set1	PB.8113.1
Set1	PB.8127.1
Set1	PB.8166.4
Set1	PB.8166.5
Set1	PB.8245.1
Set1	PB.8275.1
Set1	PB.8306.1
Set1	PB.8338.2
Set1	PB.8355.1
Set1	PB.837.1
Set1	PB.8372.1
Set1	PB.850.3
Set1	PB.850.4
Set1	PB.8522.1
Set1	PB.8526.1
Set1	PB.8568.2
Set1	PB.8644.1
Set1	PB.8690.1
Set1	PB.8690.2
Set1	PB.8754.1
Set1	PB.8831.1
Set1	PB.8901.3
Set1	PB.8903.1
Set1	PB.8943.1
Set1	PB.9054.1
Set1	PB.9065.4
Set1	PB.9071.1
Set1	PB.9112.2
Set1	PB.9138.1
Set1	PB.9143.1
Set1	PB.9171.1
Set1	PB.9219.1
Set1	PB.9260.1
Set1	PB.928.1
Set1	PB.9303.1
Set1	PB.9341.2
Set1	PB.9347.8
Set1	PB.9364.1
Set1	PB.9371.1
Set1	PB.9392.1
Set1	PB.9392.3
Set1	PB.9405.1
Set1	PB.9460.1
Set1	PB.9497.2
Set1	PB.9504.1
Set1	PB.952.2
Set1	PB.9558.1
Set1	PB.9559.1
Set1	PB.9563.1
Set1	PB.9564.2
Set1	PB.9587.1
Set1	PB.962.2
Set1	PB.9628.1
Set1	PB.9870.1
Set1	PB.9875.2
Set1	PB.9875.3
Set1	PB.9887.1
Set1	PB.9892.3
Set1	PB.9897.1
Set1	Pbr000035.1
Set1	Pbr000144.1
Set1	Pbr000210.1
Set1	Pbr000271.1
Set1	Pbr000580.1
Set1	Pbr000766.1
Set1	Pbr000861.1
Set1	Pbr000879.2
Set1	Pbr000881.1
Set1	Pbr000916.1
Set1	Pbr001087.1
Set1	Pbr001201.3
Set1	Pbr001332.1
Set1	Pbr001472.2
Set1	Pbr001545.1
Set1	Pbr001712.1
Set1	Pbr002008.1
Set1	Pbr002251.1
Set1	Pbr002360.1
Set1	Pbr002367.1
Set1	Pbr002385.1
Set1	Pbr002453.1
Set1	Pbr002499.1
Set1	Pbr002605.3
Set1	Pbr002657.1
Set1	Pbr002705.1
Set1	Pbr002804.1
Set1	Pbr002834.1
Set1	Pbr002867.1
Set1	Pbr002893.1
Set1	Pbr003006.1
Set1	Pbr003175.1
Set1	Pbr003188.1
Set1	Pbr003220.2
Set1	Pbr003307.1
Set1	Pbr003317.1
Set1	Pbr003341.1
Set1	Pbr003364.1
Set1	Pbr003365.1
Set1	Pbr003405.1
Set1	Pbr003539.1
Set1	Pbr003662.1
Set1	Pbr003752.1
Set1	Pbr003842.1
Set1	Pbr003844.1
Set1	Pbr003853.1
Set1	Pbr003996.3
Set1	Pbr004200.1
Set1	Pbr004206.1
Set1	Pbr004380.1
Set1	Pbr004395.1
Set1	Pbr004428.1
Set1	Pbr004516.1
Set1	Pbr004732.1
Set1	Pbr004807.1
Set1	Pbr004930.1
Set1	Pbr004958.1
Set1	Pbr005226.1
Set1	Pbr005229.1
Set1	Pbr005261.1
Set1	Pbr005284.1
Set1	Pbr005328.1
Set1	Pbr005351.1
Set1	Pbr005365.1
Set1	Pbr005473.1
Set1	Pbr005526.1
Set1	Pbr005785.1
Set1	Pbr005847.1
Set1	Pbr006151.1
Set1	Pbr006505.1
Set1	Pbr006550.1
Set1	Pbr006551.2
Set1	Pbr006573.1
Set1	Pbr006623.4
Set1	Pbr006639.1
Set1	Pbr006660.1
Set1	Pbr006668.1
Set1	Pbr006941.1
Set1	Pbr007147.1
Set1	Pbr007228.1
Set1	Pbr007286.1
Set1	Pbr007288.2
Set1	Pbr007291.1
Set1	Pbr007314.2
Set1	Pbr007379.2
Set1	Pbr007428.1
Set1	Pbr007486.1
Set1	Pbr007490.1
Set1	Pbr007498.1
Set1	Pbr007538.1
Set1	Pbr007627.1
Set1	Pbr007700.2
Set1	Pbr007792.1
Set1	Pbr007939.1
Set1	Pbr008050.1
Set1	Pbr008062.2
Set1	Pbr008066.1
Set1	Pbr008101.1
Set1	Pbr008291.1
Set1	Pbr008326.1
Set1	Pbr008449.1
Set1	Pbr008759.1
Set1	Pbr008957.1
Set1	Pbr008962.1
Set1	Pbr008991.1
Set1	Pbr009059.1
Set1	Pbr009064.1
Set1	Pbr009144.1
Set1	Pbr009233.1
Set1	Pbr009329.1
Set1	Pbr009400.1
Set1	Pbr009401.1
Set1	Pbr009500.1
Set1	Pbr009540.1
Set1	Pbr009668.1
Set1	Pbr009702.1
Set1	Pbr010146.1
Set1	Pbr010241.2
Set1	Pbr010323.1
Set1	Pbr010576.1
Set1	Pbr010611.1
Set1	Pbr010624.1
Set1	Pbr010625.1
Set1	Pbr010630.1
Set1	Pbr010784.1
Set1	Pbr010815.1
Set1	Pbr010904.1
Set1	Pbr011203.1
Set1	Pbr011207.1
Set1	Pbr011223.1
Set1	Pbr011353.1
Set1	Pbr011477.1
Set1	Pbr011608.1
Set1	Pbr011657.1
Set1	Pbr011836.1
Set1	Pbr011841.1
Set1	Pbr012088.1
Set1	Pbr012130.1
Set1	Pbr012204.1
Set1	Pbr012401.1
Set1	Pbr012433.1
Set1	Pbr012515.1
Set1	Pbr012615.1
Set1	Pbr012798.1
Set1	Pbr013028.1
Set1	Pbr013116.1
Set1	Pbr013207.1
Set1	Pbr013299.1
Set1	Pbr013341.1
Set1	Pbr013343.1
Set1	Pbr013451.1
Set1	Pbr013485.1
Set1	Pbr013581.1
Set1	Pbr013747.1
Set1	Pbr013750.1
Set1	Pbr013871.1
Set1	Pbr014020.1
Set1	Pbr014112.1
Set1	Pbr014538.1
Set1	Pbr014706.1
Set1	Pbr014738.1
Set1	Pbr014739.1
Set1	Pbr014745.1
Set1	Pbr014749.1
Set1	Pbr014813.1
Set1	Pbr014860.1
Set1	Pbr014925.1
Set1	Pbr014945.1
Set1	Pbr015076.1
Set1	Pbr015084.1
Set1	Pbr015089.1
Set1	Pbr015169.1
Set1	Pbr015235.1
Set1	Pbr015360.1
Set1	Pbr015361.1
Set1	Pbr015401.1
Set1	Pbr015599.1
Set1	Pbr015819.1
Set1	Pbr015846.1
Set1	Pbr016168.1
Set1	Pbr016224.1
Set1	Pbr016278.1
Set1	Pbr016332.1
Set1	Pbr016438.1
Set1	Pbr016460.1
Set1	Pbr016506.1
Set1	Pbr016551.1
Set1	Pbr016562.1
Set1	Pbr016632.1
Set1	Pbr016663.1
Set1	Pbr016842.1
Set1	Pbr016875.1
Set1	Pbr016936.1
Set1	Pbr017082.2
Set1	Pbr017121.2
Set1	Pbr017211.1
Set1	Pbr017221.1
Set1	Pbr017226.1
Set1	Pbr017311.1
Set1	Pbr017324.1
Set1	Pbr017571.1
Set1	Pbr017592.1
Set1	Pbr017672.1
Set1	Pbr017719.1
Set1	Pbr017770.1
Set1	Pbr017802.1
Set1	Pbr017844.1
Set1	Pbr018027.1
Set1	Pbr018564.1
Set1	Pbr018566.1
Set1	Pbr018650.1
Set1	Pbr018773.1
Set1	Pbr018949.1
Set1	Pbr018961.1
Set1	Pbr019149.1
Set1	Pbr019168.1
Set1	Pbr019259.1
Set1	Pbr019278.1
Set1	Pbr019305.1
Set1	Pbr019475.1
Set1	Pbr019522.1
Set1	Pbr019574.1
Set1	Pbr019896.1
Set1	Pbr019899.1
Set1	Pbr020119.2
Set1	Pbr020275.1
Set1	Pbr020294.1
Set1	Pbr020367.1
Set1	Pbr020385.1
Set1	Pbr020475.1
Set1	Pbr020520.1
Set1	Pbr020639.1
Set1	Pbr020753.1
Set1	Pbr020913.1
Set1	Pbr021027.1
Set1	Pbr021038.1
Set1	Pbr021078.1
Set1	Pbr021091.1
Set1	Pbr021116.2
Set1	Pbr021122.1
Set1	Pbr021226.1
Set1	Pbr021231.1
Set1	Pbr021388.1
Set1	Pbr021576.1
Set1	Pbr021654.1
Set1	Pbr021735.1
Set1	Pbr021914.1
Set1	Pbr022044.2
Set1	Pbr022117.1
Set1	Pbr022168.1
Set1	Pbr022360.1
Set1	Pbr022459.1
Set1	Pbr022514.3
Set1	Pbr022686.1
Set1	Pbr022737.1
Set1	Pbr022814.1
Set1	Pbr022840.1
Set1	Pbr022903.1
Set1	Pbr022914.1
Set1	Pbr022943.1
Set1	Pbr023030.1
Set1	Pbr023055.1
Set1	Pbr023079.1
Set1	Pbr023131.1
Set1	Pbr023332.1
Set1	Pbr023639.1
Set1	Pbr023782.1
Set1	Pbr023911.1
Set1	Pbr024044.1
Set1	Pbr024076.1
Set1	Pbr024150.1
Set1	Pbr024370.1
Set1	Pbr024410.1
Set1	Pbr024427.1
Set1	Pbr024504.1
Set1	Pbr024650.2
Set1	Pbr024720.1
Set1	Pbr024832.1
Set1	Pbr024983.1
Set1	Pbr025247.1
Set1	Pbr025296.1
Set1	Pbr025529.1
Set1	Pbr025684.1
Set1	Pbr025817.1
Set1	Pbr025867.1
Set1	Pbr025963.1
Set1	Pbr026029.1
Set1	Pbr026031.1
Set1	Pbr026096.1
Set1	Pbr026127.1
Set1	Pbr026248.1
Set1	Pbr026301.1
Set1	Pbr026445.1
Set1	Pbr026538.1
Set1	Pbr026547.1
Set1	Pbr026734.1
Set1	Pbr026885.1
Set1	Pbr026897.1
Set1	Pbr027256.1
Set1	Pbr027357.1
Set1	Pbr027407.1
Set1	Pbr027477.1
Set1	Pbr027560.1
Set1	Pbr027667.1
Set1	Pbr027834.1
Set1	Pbr028046.1
Set1	Pbr028189.1
Set1	Pbr028315.1
Set1	Pbr028512.1
Set1	Pbr028514.1
Set1	Pbr028645.1
Set1	Pbr028805.1
Set1	Pbr028831.1
Set1	Pbr029135.1
Set1	Pbr029138.1
Set1	Pbr029171.1
Set1	Pbr029342.2
Set1	Pbr029498.2
Set1	Pbr029578.1
Set1	Pbr029604.1
Set1	Pbr029718.1
Set1	Pbr029791.1
Set1	Pbr029799.1
Set1	Pbr029825.1
Set1	Pbr029939.1
Set1	Pbr030173.1
Set1	Pbr030369.1
Set1	Pbr030457.1
Set1	Pbr030680.1
Set1	Pbr030704.1
Set1	Pbr030757.1
Set1	Pbr030848.1
Set1	Pbr030955.1
Set1	Pbr031040.1
Set1	Pbr031269.1
Set1	Pbr031302.1
Set1	Pbr031312.1
Set1	Pbr031345.1
Set1	Pbr031446.1
Set1	Pbr031771.1
Set1	Pbr031820.1
Set1	Pbr031897.1
Set1	Pbr031935.3
Set1	Pbr031983.1
Set1	Pbr032160.2
Set1	Pbr032225.1
Set1	Pbr032325.1
Set1	Pbr032397.1
Set1	Pbr032476.1
Set1	Pbr032553.1
Set1	Pbr032554.1
Set1	Pbr032601.3
Set1	Pbr032602.1
Set1	Pbr032767.1
Set1	Pbr032834.1
Set1	Pbr032910.1
Set1	Pbr032983.1
Set1	Pbr033003.4
Set1	Pbr033127.1
Set1	Pbr033228.1
Set1	Pbr033256.1
Set1	Pbr033310.1
Set1	Pbr033362.1
Set1	Pbr033482.1
Set1	Pbr033501.1
Set1	Pbr033514.1
Set1	Pbr033534.1
Set1	Pbr033622.1
Set1	Pbr033650.1
Set1	Pbr034095.1
Set1	Pbr034174.1
Set1	Pbr034201.1
Set1	Pbr034206.1
Set1	Pbr034249.1
Set1	Pbr034251.1
Set1	Pbr034291.1
Set1	Pbr034426.1
Set1	Pbr034583.1
Set1	Pbr034609.1
Set1	Pbr034612.1
Set1	Pbr034640.1
Set1	Pbr034762.1
Set1	Pbr034833.1
Set1	Pbr034883.1
Set1	Pbr035078.1
Set1	Pbr035084.1
Set1	Pbr035161.1
Set1	Pbr035270.1
Set1	Pbr035344.1
Set1	Pbr035349.1
Set1	Pbr035477.1
Set1	Pbr035694.1
Set1	Pbr035932.1
Set1	Pbr036534.1
Set1	Pbr036615.1
Set1	Pbr036744.1
Set1	Pbr036746.1
Set1	Pbr036967.1
Set1	Pbr037072.1
Set1	Pbr037134.1
Set1	Pbr037237.1
Set1	Pbr037260.1
Set1	Pbr037402.1
Set1	Pbr037490.1
Set1	Pbr037590.1
Set1	Pbr037671.1
Set1	Pbr037803.1
Set1	Pbr037913.1
Set1	Pbr037921.1
Set1	Pbr038243.1
Set1	Pbr038408.1
Set1	Pbr038413.1
Set1	Pbr038761.1
Set1	Pbr038805.1
Set1	Pbr038891.1
Set1	Pbr038927.1
Set1	Pbr038940.1
Set1	Pbr039043.1
Set1	Pbr039117.1
Set1	Pbr039200.1
Set1	Pbr039230.1
Set1	Pbr039554.1
Set1	Pbr039555.1
Set1	Pbr039568.1
Set1	Pbr039619.4
Set1	Pbr039710.1
Set1	Pbr040075.1
Set1	Pbr040082.1
Set1	Pbr040114.1
Set1	Pbr040200.1
Set1	Pbr040468.2
Set1	Pbr040712.1
Set1	Pbr040794.1
Set1	Pbr040945.1
Set1	Pbr041091.1
Set1	Pbr041144.1
Set1	Pbr041145.1
Set1	Pbr041160.1
Set1	Pbr041294.1
Set1	Pbr041327.1
Set1	Pbr041364.1
Set1	Pbr041516.2
Set1	Pbr041628.1
Set1	Pbr041648.1
Set1	Pbr041695.1
Set1	Pbr041904.1
Set1	Pbr042103.1
Set1	Pbr042270.1
Set1	Pbr042359.1
Set1	Pbr042830.1
Set1	Pbr042856.1
Set1	Pbr042913.1
Set1	PB.1164.2
Set1	PB.1870.4
Set1	PB.2229.1
Set1	Pbr022049.1
Set1	Pbr035924.1
Set1	Pbr039072.1
Set1	PB.10230.1
Set1	PB.10230.3
Set1	PB.10319.1
Set1	PB.10319.10
Set1	PB.10321.6
Set1	PB.1034.3
Set1	PB.10366.1
Set1	PB.10437.1
Set1	PB.1067.1
Set1	PB.10689.2
Set1	PB.1077.4
Set1	PB.10949.4
Set1	PB.11109.1
Set1	PB.11760.2
Set1	PB.11893.1
Set1	PB.11893.2
Set1	PB.11962.1
Set1	PB.12190.1
Set1	PB.12322.3
Set1	PB.12375.2
Set1	PB.1257.1
Set1	PB.12749.1
Set1	PB.12865.2
Set1	PB.12941.2
Set1	PB.12945.1
Set1	PB.1317.4
Set1	PB.13208.1
Set1	PB.13352.3
Set1	PB.13471.2
Set1	PB.13515.1
Set1	PB.13536.3
Set1	PB.13549.2
Set1	PB.1356.2
Set1	PB.13590.1
Set1	PB.13696.1
Set1	PB.13708.1
Set1	PB.13785.3
Set1	PB.13917.1
Set1	PB.13937.3
Set1	PB.14230.1
Set1	PB.14230.2
Set1	PB.14230.5
Set1	PB.14396.2
Set1	PB.14414.1
Set1	PB.14415.1
Set1	PB.14457.1
Set1	PB.14492.2
Set1	PB.14517.1
Set1	PB.14530.3
Set1	PB.1476.2
Set1	PB.1477.1
Set1	PB.14857.1
Set1	PB.15222.1
Set1	PB.15341.4
Set1	PB.15376.2
Set1	PB.15505.1
Set1	PB.1612.1
Set1	PB.1705.3
Set1	PB.1708.7
Set1	PB.189.1
Set1	PB.2009.2
Set1	PB.2065.1
Set1	PB.2157.6
Set1	PB.2171.15
Set1	PB.2190.3
Set1	PB.2342.1
Set1	PB.2909.13
Set1	PB.3211.1
Set1	PB.3346.1
Set1	PB.3350.1
Set1	PB.3351.1
Set1	PB.3361.1
Set1	PB.348.4
Set1	PB.3649.1
Set1	PB.372.3
Set1	PB.3840.1
Set1	PB.3933.6
Set1	PB.3981.2
Set1	PB.4128.1
Set1	PB.4493.1
Set1	PB.4581.5
Set1	PB.5132.4
Set1	PB.5423.1
Set1	PB.5539.1
Set1	PB.5634.1
Set1	PB.5637.1
Set1	PB.5661.1
Set1	PB.5679.2
Set1	PB.5738.2
Set1	PB.6277.3
Set1	PB.637.1
Set1	PB.6427.1
Set1	PB.6633.1
Set1	PB.6734.1
Set1	PB.6898.1
Set1	PB.6898.2
Set1	PB.6996.3
Set1	PB.7110.2
Set1	PB.7334.2
Set1	PB.753.2
Set1	PB.758.1
Set1	PB.7940.2
Set1	PB.8123.1
Set1	PB.8278.2
Set1	PB.8579.1
Set1	PB.8750.1
Set1	PB.8798.2
Set1	PB.8951.4
Set1	PB.9074.3
Set1	PB.9147.1
Set1	PB.9163.2
Set1	PB.9264.7
Set1	PB.9392.2
Set1	PB.952.4
Set1	PB.953.1
Set1	PB.967.1
Set1	PB.9698.1
Set1	PB.9875.5
Set1	Pbr000026.1
Set1	Pbr000428.1
Set1	Pbr001001.1
Set1	Pbr001074.1
Set1	Pbr001390.1
Set1	Pbr003368.1
Set1	Pbr003798.1
Set1	Pbr003848.1
Set1	Pbr003931.1
Set1	Pbr005130.1
Set1	Pbr005927.1
Set1	Pbr006489.1
Set1	Pbr006517.1
Set1	Pbr006726.1
Set1	Pbr006874.1
Set1	Pbr006967.1
Set1	Pbr006998.1
Set1	Pbr007219.1
Set1	Pbr007297.1
Set1	Pbr007709.1
Set1	Pbr008448.1
Set1	Pbr009008.1
Set1	Pbr009070.1
Set1	Pbr009491.1
Set1	Pbr009719.1
Set1	Pbr010304.2
Set1	Pbr010532.1
Set1	Pbr010756.1
Set1	Pbr010848.1
Set1	Pbr010930.1
Set1	Pbr011071.1
Set1	Pbr011288.1
Set1	Pbr011422.1
Set1	Pbr011432.1
Set1	Pbr011457.1
Set1	Pbr012421.1
Set1	Pbr012536.1
Set1	Pbr013163.1
Set1	Pbr013164.1
Set1	Pbr013295.1
Set1	Pbr015325.1
Set1	Pbr015728.1
Set1	Pbr016121.1
Set1	Pbr016317.1
Set1	Pbr016921.1
Set1	Pbr017273.1
Set1	Pbr017459.1
Set1	Pbr017476.1
Set1	Pbr017512.1
Set1	Pbr017718.1
Set1	Pbr018196.1
Set1	Pbr018339.1
Set1	Pbr018645.1
Set1	Pbr018834.1
Set1	Pbr018958.1
Set1	Pbr019268.1
Set1	Pbr019316.1
Set1	Pbr019728.1
Set1	Pbr020008.1
Set1	Pbr020104.1
Set1	Pbr020356.1
Set1	Pbr021504.1
Set1	Pbr021960.1
Set1	Pbr022321.1
Set1	Pbr022732.1
Set1	Pbr022908.1
Set1	Pbr023625.1
Set1	Pbr023676.2
Set1	Pbr023829.1
Set1	Pbr023884.2
Set1	Pbr024120.1
Set1	Pbr025371.1
Set1	Pbr025812.1
Set1	Pbr025953.1
Set1	Pbr026090.1
Set1	Pbr026784.1
Set1	Pbr027495.1
Set1	Pbr027751.1
Set1	Pbr028497.1
Set1	Pbr028894.2
Set1	Pbr029017.1
Set1	Pbr029384.2
Set1	Pbr029598.1
Set1	Pbr029605.1
Set1	Pbr029988.2
Set1	Pbr030048.1
Set1	Pbr030688.1
Set1	Pbr030705.1
Set1	Pbr031280.1
Set1	Pbr031522.1
Set1	Pbr032369.1
Set1	Pbr032603.1
Set1	Pbr032866.1
Set1	Pbr034869.1
Set1	Pbr035426.2
Set1	Pbr035431.1
Set1	Pbr036013.1
Set1	Pbr036176.1
Set1	Pbr036353.1
Set1	Pbr036488.1
Set1	Pbr037434.1
Set1	Pbr037746.1
Set1	Pbr037911.1
Set1	Pbr038015.1
Set1	Pbr038366.1
Set1	Pbr038822.1
Set1	Pbr038851.1
Set1	Pbr039378.1
Set1	Pbr039379.1
Set1	Pbr039643.1
Set1	Pbr040192.1
Set1	Pbr040450.1
Set1	Pbr041405.1
Set1	Pbr031748.1
Set1	PB.12904.15
Set1	PB.4249.1
Set1	PB.4496.1
Set1	PB.7287.6
Set1	Pbr038707.1
Set1	PB.10357.5
Set1	PB.10790.14
Set1	PB.11467.2
Set1	PB.1165.2
Set1	PB.12431.2
Set1	PB.12491.11
Set1	PB.12686.3
Set1	PB.12699.8
Set1	PB.14638.2
Set1	PB.15060.7
Set1	PB.15171.2
Set1	PB.15205.15
Set1	PB.2003.7
Set1	PB.2374.3
Set1	PB.2909.7
Set1	PB.3773.6
Set1	PB.3787.5
Set1	PB.4003.3
Set1	PB.4096.8
Set1	PB.4142.1
Set1	PB.4289.2
Set1	PB.4800.2
Set1	PB.56.1
Set1	PB.5852.2
Set1	PB.6580.4
Set1	PB.6585.5
Set1	PB.6800.1
Set1	PB.6817.2
Set1	PB.6958.2
Set1	PB.7008.6
Set1	PB.8200.6
Set1	PB.8323.1
Set1	PB.872.2
Set1	PB.9276.3
Set1	PB.9314.3
Set1	Pbr001304.1
Set1	Pbr001746.1
Set1	Pbr007369.1
Set1	Pbr008568.1
Set1	Pbr010174.1
Set1	Pbr012370.1
Set1	Pbr013948.1
Set1	Pbr015663.1
Set1	Pbr015977.1
Set1	Pbr018885.1
Set1	Pbr019644.2
Set1	Pbr022085.1
Set1	Pbr028705.1
Set1	Pbr031268.1
Set1	Pbr031347.1
Set1	Pbr034860.2
Set1	Pbr035937.1
Set1	Pbr037756.1
Set1	Pbr041645.1
Set1	PB.1108.1
Set1	PB.11374.2
Set1	PB.12974.1
Set1	PB.2961.1
Set1	PB.3420.1
Set1	PB.3515.1
Set1	Pbr005404.2
Set1	Pbr005576.1
Set1	Pbr019533.1
Set1	Pbr020450.1
Set1	Pbr029404.1
Set1	Pbr037107.1
Set1	Pbr040980.4
Set1	PB.10428.3
Set1	PB.10810.1
Set1	PB.11215.1
Set1	PB.11687.1
Set1	PB.11729.2
Set1	PB.12080.5
Set1	PB.12595.2
Set1	PB.12837.4
Set1	PB.12941.1
Set1	PB.1336.7
Set1	PB.13557.4
Set1	PB.13752.1
Set1	PB.14377.9
Set1	PB.1476.5
Set1	PB.14898.3
Set1	PB.14925.1
Set1	PB.15288.2
Set1	PB.15309.4
Set1	PB.15504.3
Set1	PB.1981.1
Set1	PB.2041.4
Set1	PB.2073.1
Set1	PB.2100.1
Set1	PB.345.5
Set1	PB.3473.1
Set1	PB.3528.1
Set1	PB.3540.4
Set1	PB.4500.2
Set1	PB.6087.2
Set1	PB.6407.3
Set1	PB.7239.1
Set1	PB.747.1
Set1	PB.7801.1
Set1	PB.7815.1
Set1	PB.795.1
Set1	PB.8026.1
Set1	PB.8238.1
Set1	PB.9599.2
Set1	Pbr002488.1
Set1	Pbr002569.2
Set1	Pbr002905.1
Set1	Pbr003303.1
Set1	Pbr003821.1
Set1	Pbr004264.1
Set1	Pbr004371.1
Set1	Pbr004938.1
Set1	Pbr005366.1
Set1	Pbr005521.1
Set1	Pbr005639.1
Set1	Pbr011100.1
Set1	Pbr011154.1
Set1	Pbr011469.1
Set1	Pbr011743.1
Set1	Pbr012926.1
Set1	Pbr013567.1
Set1	Pbr013684.1
Set1	Pbr014148.1
Set1	Pbr014401.1
Set1	Pbr014867.1
Set1	Pbr018486.1
Set1	Pbr020062.1
Set1	Pbr020778.1
Set1	Pbr020894.2
Set1	Pbr021347.1
Set1	Pbr021639.1
Set1	Pbr022843.1
Set1	Pbr023936.1
Set1	Pbr025074.1
Set1	Pbr025196.1
Set1	Pbr025470.1
Set1	Pbr025985.1
Set1	Pbr026135.1
Set1	Pbr027887.1
Set1	Pbr028425.1
Set1	Pbr028501.1
Set1	Pbr028703.1
Set1	Pbr030360.1
Set1	Pbr031395.1
Set1	Pbr031453.1
Set1	Pbr031585.1
Set1	Pbr031838.1
Set1	Pbr032221.1
Set1	Pbr032243.1
Set1	Pbr032418.2
Set1	Pbr032622.1
Set1	Pbr034041.1
Set1	Pbr034540.1
Set1	Pbr034745.1
Set1	Pbr035123.1
Set1	Pbr035421.1
Set1	Pbr035430.1
Set1	Pbr036099.1
Set1	Pbr037129.1
Set1	Pbr039106.1
Set1	Pbr039993.1
Set1	Pbr040584.1
Set1	Pbr040587.1
Set1	Pbr040874.1
Set1	Pbr041389.1
Set1	Pbr042287.1
Set1	PB.6000.1
Set1	PB.14904.4
Set1	PB.2003.1
Set1	PB.2828.1
Set1	PB.3147.2
Set1	PB.4117.3
Set1	Pbr035544.1
Set1	PB.10357.17
Set1	PB.11189.2
Set1	PB.11471.17
Set1	PB.13184.4
Set1	PB.3538.1
Set1	PB.7684.1
Set1	PB.8340.1
Set1	PB.8874.2
Set1	PB.904.2
Set1	PB.9316.2
Set1	Pbr005161.1
Set1	Pbr031885.1
Set1	Pbr040137.1
Set1	Pbr041496.1
Set1	Pbr042797.1
Set1	PB.10264.1
Set1	PB.10264.2
Set1	PB.10316.1
Set1	PB.10476.1
Set1	PB.10846.1
Set1	PB.11015.1
Set1	PB.11125.1
Set1	PB.11170.1
Set1	PB.11268.1
Set1	PB.11658.2
Set1	PB.11696.1
Set1	PB.11825.1
Set1	PB.12271.1
Set1	PB.12271.2
Set1	PB.12485.1
Set1	PB.12567.1
Set1	PB.12592.2
Set1	PB.12991.1
Set1	PB.13352.1
Set1	PB.13388.1
Set1	PB.14050.1
Set1	PB.14427.1
Set1	PB.15116.1
Set1	PB.1796.1
Set1	PB.1807.1
Set1	PB.1933.1
Set1	PB.2171.13
Set1	PB.2329.3
Set1	PB.2360.2
Set1	PB.2470.3
Set1	PB.2769.1
Set1	PB.318.1
Set1	PB.336.1
Set1	PB.3545.2
Set1	PB.3757.1
Set1	PB.4418.2
Set1	PB.5208.1
Set1	PB.5394.1
Set1	PB.7185.1
Set1	PB.7375.4
Set1	PB.748.1
Set1	PB.8338.1
Set1	PB.8568.3
Set1	PB.8583.1
Set1	PB.8760.1
Set1	PB.8760.2
Set1	PB.8768.1
Set1	PB.8787.2
Set1	PB.8859.2
Set1	PB.9566.3
Set1	PB.9892.2
Set1	Pbr001279.1
Set1	Pbr001587.1
Set1	Pbr001867.1
Set1	Pbr003987.1
Set1	Pbr004890.1
Set1	Pbr005412.1
Set1	Pbr006427.1
Set1	Pbr006872.1
Set1	Pbr008817.1
Set1	Pbr009071.1
Set1	Pbr009082.1
Set1	Pbr011409.1
Set1	Pbr011799.1
Set1	Pbr012232.1
Set1	Pbr012360.2
Set1	Pbr013256.1
Set1	Pbr013848.1
Set1	Pbr014295.1
Set1	Pbr016153.1
Set1	Pbr017536.1
Set1	Pbr018593.2
Set1	Pbr018942.1
Set1	Pbr019167.1
Set1	Pbr019531.1
Set1	Pbr019881.1
Set1	Pbr020488.1
Set1	Pbr022366.1
Set1	Pbr022405.1
Set1	Pbr023172.1
Set1	Pbr023304.1
Set1	Pbr024030.2
Set1	Pbr024682.1
Set1	Pbr024846.1
Set1	Pbr024899.1
Set1	Pbr026617.2
Set1	Pbr030370.1
Set1	Pbr031795.1
Set1	Pbr033113.1
Set1	Pbr034751.1
Set1	Pbr034918.1
Set1	Pbr035833.1
Set1	Pbr036179.1
Set1	Pbr036823.1
Set1	Pbr038605.1
Set1	Pbr038862.1
Set1	Pbr039999.1
Set1	Pbr040432.1
Set1	Pbr042745.1
Set1	PB.11111.2
Set1	PB.3685.1
Set1	PB.4059.5
Set1	PB.9419.2
Set1	Pbr009262.1
Set1	Pbr016903.1
Set1	Pbr018022.1
Set1	Pbr028771.1
Set1	PB.10041.5
Set1	PB.4644.1
Set1	PB.4982.3
Set1	PB.5523.2
Set1	PB.7845.1
Set1	Pbr002025.1
Set1	Pbr003834.1
Set1	Pbr009429.1
Set1	Pbr014868.1
Set1	Pbr034761.1
Set1	PB.12945.3
Set1	PB.14400.1
Set1	PB.8581.1
Set1	PB.9495.4
Set1	Pbr007460.1
Set1	Pbr011046.1
Set1	Pbr012922.1
Set1	Pbr027886.1
Set1	PB.10319.5
Set1	PB.11419.1
Set1	PB.11480.2
Set1	PB.11752.1
Set1	PB.12334.1
Set1	PB.12826.1
Set1	PB.12863.8
Set1	PB.12925.1
Set1	PB.13132.1
Set1	PB.13167.1
Set1	PB.1317.1
Set1	PB.13251.1
Set1	PB.13536.1
Set1	PB.14325.3
Set1	PB.1436.2
Set1	PB.14365.1
Set1	PB.14377.6
Set1	PB.1439.1
Set1	PB.14583.1
Set1	PB.14896.5
Set1	PB.14927.2
Set1	PB.14929.1
Set1	PB.1618.2
Set1	PB.1992.1
Set1	PB.2104.4
Set1	PB.2181.1
Set1	PB.2357.1
Set1	PB.2410.1
Set1	PB.2456.4
Set1	PB.3281.3
Set1	PB.3319.1
Set1	PB.3649.2
Set1	PB.3691.1
Set1	PB.3714.1
Set1	PB.403.1
Set1	PB.4158.1
Set1	PB.4219.5
Set1	PB.4219.6
Set1	PB.4315.1
Set1	PB.4538.1
Set1	PB.4611.2
Set1	PB.4655.2
Set1	PB.466.1
Set1	PB.467.1
Set1	PB.5030.1
Set1	PB.5977.1
Set1	PB.6095.1
Set1	PB.6173.2
Set1	PB.6277.2
Set1	PB.632.2
Set1	PB.7723.1
Set1	PB.7869.1
Set1	PB.8026.2
Set1	PB.810.1
Set1	PB.8143.2
Set1	PB.8158.1
Set1	PB.8238.3
Set1	PB.8330.4
Set1	PB.8436.1
Set1	PB.8748.1
Set1	PB.8750.5
Set1	PB.9222.35
Set1	PB.9320.2
Set1	PB.9333.1
Set1	PB.9355.1
Set1	PB.9865.1
Set1	Pbr000149.1
Set1	Pbr002278.1
Set1	Pbr003355.1
Set1	Pbr003529.1
Set1	Pbr003639.1
Set1	Pbr003751.1
Set1	Pbr006206.1
Set1	Pbr006564.1
Set1	Pbr006831.1
Set1	Pbr007179.1
Set1	Pbr008100.1
Set1	Pbr009057.1
Set1	Pbr009227.1
Set1	Pbr009680.2
Set1	Pbr009984.1
Set1	Pbr010535.1
Set1	Pbr011872.1
Set1	Pbr013044.1
Set1	Pbr013410.1
Set1	Pbr013498.1
Set1	Pbr013570.1
Set1	Pbr014068.1
Set1	Pbr014541.1
Set1	Pbr014953.1
Set1	Pbr015408.1
Set1	Pbr015547.1
Set1	Pbr015792.1
Set1	Pbr015876.1
Set1	Pbr015903.1
Set1	Pbr016116.2
Set1	Pbr016327.1
Set1	Pbr016637.1
Set1	Pbr016791.1
Set1	Pbr017038.1
Set1	Pbr017120.1
Set1	Pbr017791.1
Set1	Pbr018188.1
Set1	Pbr018997.1
Set1	Pbr020046.1
Set1	Pbr021316.1
Set1	Pbr021632.1
Set1	Pbr021742.1
Set1	Pbr023859.3
Set1	Pbr027175.2
Set1	Pbr028380.2
Set1	Pbr029324.1
Set1	Pbr030677.1
Set1	Pbr032222.1
Set1	Pbr032505.1
Set1	Pbr032611.1
Set1	Pbr032745.1
Set1	Pbr032861.1
Set1	Pbr033760.1
Set1	Pbr034859.1
Set1	Pbr035026.1
Set1	Pbr036246.1
Set1	Pbr036874.1
Set1	Pbr037416.1
Set1	Pbr037799.1
Set1	Pbr037957.1
Set1	Pbr038597.1
Set1	Pbr039099.1
Set1	Pbr039842.1
Set1	Pbr040049.1
Set1	Pbr040086.1
Set1	Pbr041410.1
Set1	Pbr042388.1
Set1	PB.10084.3
Set1	PB.10713.3
Set1	PB.10817.2
Set1	PB.11320.3
Set1	PB.11397.1
Set1	PB.12698.2
Set1	PB.12863.4
Set1	PB.12941.3
Set1	PB.13125.2
Set1	PB.13387.6
Set1	PB.13447.1
Set1	PB.13461.1
Set1	PB.13560.3
Set1	PB.1371.1
Set1	PB.13785.2
Set1	PB.13785.4
Set1	PB.1412.1
Set1	PB.14240.1
Set1	PB.14422.1
Set1	PB.14824.2
Set1	PB.14824.6
Set1	PB.14896.1
Set1	PB.15005.1
Set1	PB.15361.1
Set1	PB.15486.3
Set1	PB.1620.1
Set1	PB.1731.2
Set1	PB.1840.1
Set1	PB.2156.1
Set1	PB.2602.1
Set1	PB.3533.3
Set1	PB.3626.1
Set1	PB.4142.3
Set1	PB.423.1
Set1	PB.4425.1
Set1	PB.4655.1
Set1	PB.5169.1
Set1	PB.5453.1
Set1	PB.572.2
Set1	PB.6334.1
Set1	PB.6448.1
Set1	PB.6592.1
Set1	PB.6868.1
Set1	PB.6985.1
Set1	PB.702.1
Set1	PB.7690.1
Set1	PB.7748.4
Set1	PB.7839.4
Set1	PB.7930.1
Set1	PB.8210.2
Set1	PB.8297.1
Set1	PB.8407.2
Set1	PB.8554.1
Set1	PB.9135.1
Set1	PB.9135.3
Set1	PB.9293.1
Set1	PB.9373.1
Set1	PB.9386.1
Set1	PB.9391.1
Set1	PB.953.2
Set1	PB.9938.1
Set1	Pbr000282.1
Set1	Pbr000405.1
Set1	Pbr000712.1
Set1	Pbr001663.1
Set1	Pbr002835.1
Set1	Pbr003196.1
Set1	Pbr004997.1
Set1	Pbr006789.1
Set1	Pbr007284.1
Set1	Pbr009146.1
Set1	Pbr009152.1
Set1	Pbr009184.1
Set1	Pbr009441.2
Set1	Pbr009538.1
Set1	Pbr009971.1
Set1	Pbr010315.1
Set1	Pbr010362.1
Set1	Pbr011330.1
Set1	Pbr011454.1
Set1	Pbr012153.1
Set1	Pbr013935.1
Set1	Pbr014803.1
Set1	Pbr014918.1
Set1	Pbr015244.1
Set1	Pbr015320.1
Set1	Pbr015556.1
Set1	Pbr015767.1
Set1	Pbr016480.1
Set1	Pbr017131.1
Set1	Pbr017942.1
Set1	Pbr018183.1
Set1	Pbr018342.1
Set1	Pbr019261.1
Set1	Pbr019746.1
Set1	Pbr019877.1
Set1	Pbr021419.1
Set1	Pbr022031.1
Set1	Pbr022343.1
Set1	Pbr022669.1
Set1	Pbr022807.1
Set1	Pbr025126.1
Set1	Pbr025180.1
Set1	Pbr025559.1
Set1	Pbr026952.1
Set1	Pbr028780.2
Set1	Pbr029706.1
Set1	Pbr031595.1
Set1	Pbr031602.1
Set1	Pbr033959.1
Set1	Pbr034196.1
Set1	Pbr035107.1
Set1	Pbr035166.1
Set1	Pbr036351.1
Set1	Pbr037081.1
Set1	Pbr037356.1
Set1	Pbr038280.1
Set1	Pbr039120.1
Set1	Pbr040023.1
Set1	Pbr040636.1
Set1	Pbr040935.2
Set1	Pbr041108.1
Set1	Pbr042313.1
Set1	Pbr027611.1
Set1	PB.14833.12
Set1	PB.4583.2
Set1	Pbr009056.1
Set1	Pbr021684.1
Set1	Pbr027013.1
Set1	Pbr042161.1
Set1	PB.2256.6
Set1	PB.811.12
Set1	Pbr002261.1
Set1	Pbr004262.1
Set1	Pbr019882.1
Set1	Pbr030045.1
Set1	Pbr030942.1
[truncated: 2,369 more rows]
